# Supplementary material for: Genome-Wide Association Analysis of Flavor Precursor Traits in Chengkou Mountain Chicken
Source: Animals (Basel). 2025 Jun 11;15(12):1726. doi: 10.3390/ani15121726 (PMC12189354; doi:10.3390/ani15121726)
Supplement: Supplementary file 1 [file animals-15-01726-s001.zip › Supplementary Table.xlsx]

## Sheet: Table S1
Table S1. Descriptive statistical results of nucleotide content in breast muscle of 120-day-old Chengkou mountain chickens (unit: mg/kg).
Trait	Name	Min	Max	Mean	SD	SE	Var	CV(%)
CMP	Cytidylic acid	3.7107	111.888	53.9407	22.3033	1.018	497.437	41.3478
UMP	Uridylic acid	213.346	1794.32	886.672	346.255	16.0057	119893	39.0511
AMP	Adenine nucleotide	8.7575	399.407	142.411	86.632	4.1924	7505.1	60.8326
GMP	Guanylic acid	38.1527	198.449	110.594	33.3727	1.528	1113.74	30.1758
IMP	Inosinc acid	2067.89	8762.26	5191.22	1352.36	61.9851	1.82887e+06	26.0508
∑TN	Total nucleotide	3233.13	10202.2	6513.38	1425.85	65.0807	2.03304e+06	21.891
* Min: minimum value; Max: the maximum value; Mean: the average; SD: Standard deviation; SE: Standard error; Var: variance; Cv: Coefficient of variation. The following are the same.

## Sheet: Table S2
Table S2. Descriptive statistical results of amino acid content in breast muscle of 120-day-old Chengkou mountain chickens (unit: g/100g).
Trait	Name	Min	Max	Mean	SD	SE	Var	CV (%)
His	Histidine	0.722	3.0739	1.7711	0.4662	0.0215	0.217	26.3248
Thr	Threonine	0.3779	1.802	1.0484	0.2994	0.0136	0.09	28.5552
Val	Valine	0.2012	0.897	0.524	0.1336	0.0062	0.018	25.4963
Met	Methionine	0.0305	1.2206	0.3553	0.3177	0.0144	0.101	89.4074
Ile	Isoleucine	0.1098	2.8837	0.9406	0.6609	0.0301	0.437	70.2592
Leu	Leucine	0.1045	2.6996	0.901	0.6741	0.0305	0.454	74.8153
Phe	Phenylalanine	0.2167	1.0854	0.6524	0.1576	0.0072	0.025	24.1624
Lys	Lysine	0.4024	1.9504	1.177	0.3047	0.014	0.093	25.8861
∑EAA	Essential amino acids	4.8857	10.2369	7.4903	1.0362	0.0472	1.074	13.8338
Asp	Aspartic acid	0.8293	3.0282	1.8771	0.4114	0.0187	0.169	21.9147
Glu	Glutamate	1.0464	3.8286	2.3695	0.5538	0.0253	0.307	23.3703
Gly	Glycine	0.6268	2.2056	1.3448	0.3236	0.015	0.105	24.0601
Pro	Proline	0.856	3.2395	1.8312	0.5545	0.0253	0.307	30.279
Cys	Cystine	0.0011	0.0062	0.0032	0.0011	0.0001	0	35.2127
Arg	Arginine	0.8536	2.6218	1.6041	0.3429	0.0158	0.118	21.3774
Ser	Serine	0.584	1.7229	1.0825	0.2399	0.0111	0.058	22.1661
Ala	Alanine	0.4103	1.6535	0.9233	0.2606	0.0118	0.068	28.2217
Tyr	Tyrosine	0.0492	1.1192	0.4252	0.2745	0.0124	0.075	64.5659
∑NEAA	Non-essential amino acids	7.8858	15.8369	11.6301	1.5677	0.0711	2.458	13.48
∑SAA	Sweet amino acids	3.7496	9.3602	6.3089	1.097	0.0499	1.203	17.3877
∑BAA	Bitter amino acids	3.3594	7.4036	5.2515	0.7751	0.0353	0.601	14.7601
∑UAA	Umami amino acids	2.5198	6.1442	4.2262	0.7022	0.0322	0.493	16.616
∑FAA	Flavor amino acids	11.5708	20.8104	15.8757	1.8521	0.0841	3.43	11.6664
∑TAA	Total amino acids	13.7392	25.2273	19.1305	2.2491	0.1023	5.058	11.7565
∑EAA/∑TAA	Non-essential / Total	0.3122	0.4757	0.3929	0.032	0.0015	0.001	8.1495

## Sheet: Table S3
Table S3. Descriptive statistical results of fatty acid and Intramuscular fat content in breast muscle of 120-day-old Chengkou mountain chickens (unit: g/100g).
Trait	Name	Min	Max	Mean	SD	SE	Var	CV (%)
C14:0	Myristic acid	0.0033	0.0148	0.0084	0.0024	0.0001	0	28.7221
C16:0	Palmitic acid	0.1261	0.6063	0.3416	0.0948	0.0043	0.009	27.7494
C18:0	Stearic acid	0.2725	1.3727	0.8174	0.1914	0.0088	0.037	23.4219
C22:0	Behenic acid	0.0035	0.0224	0.0116	0.0039	0.0002	0	33.4835
C24:0	Lignoceric acid	0.0042	0.0276	0.0154	0.0045	0.0002	0	28.9418
∑SFA	Saturated fatty acids	0.4103	2.014	1.1966	0.2851	0.0131	0.081	23.8232
C16:1n7	Palmitoleic acid	0.0037	0.0226	0.0128	0.0041	0.0002	0	31.6392
C18:1n9c	Oleic acid	0.4578	2.1147	1.1146	0.349	0.016	0.122	31.3086
C20:1	cis-11-Eicosenoic acid	0.0035	0.0107	0.0067	0.0015	0.0001	0	22.5197
C22:1n9	Erucic acid	0.0035	0.0232	0.0132	0.0039	0.0002	0	29.7097
C24:1n9	Nervonic acid	0.0039	0.0224	0.0108	0.004	0.0002	0	36.9237
∑MUFA	Monounsaturated fatty acids	0.4936	2.1535	1.1554	0.3496	0.0161	0.122	30.2577
C18:3n3	Linolenic acid	0.0034	0.0176	0.01	0.0031	0.0001	0	30.7038
C22:6n3	Docosahexaenoic acid	0.0123	0.0838	0.0491	0.0157	0.0007	0	31.9267
∑ꞷ-3	ꞷ-3 Polyunsaturated fatty acid	0.017	0.0991	0.059	0.0179	0.0008	0	30.3823
C18:2n6c	Linoleic acid	0.2196	1.8503	0.816	0.323	0.0147	0.104	39.5769
C20:2	Eicosadienoic acid	0.0034	0.0167	0.0094	0.0029	0.0001	0	30.8994
C20:3n6	Dohomo-γ-Linolenic acid	0.004	0.0229	0.0136	0.0041	0.0002	0	30.0294
C20:4n6	Arachidonic acid	0.0757	0.5158	0.2814	0.0858	0.004	0.007	30.4787
∑ꞷ-6	ꞷ-6 Polyunsaturated fatty acids	0.4166	2.4906	1.1422	0.3972	0.0181	0.158	34.7737
∑PUFA	Polyunsaturated fatty acids	0.4427	2.3694	1.1985	0.3887	0.0177	0.151	32.4367
∑TFA	Total fatty acids	2.1618	5.0313	3.5731	0.564	0.026	0.318	15.7854
∑ꞷ-6/∑ꞷ-3	∑ꞷ-6/∑ꞷ-3	7.9627	45.246	18.3544	8.4424	0.4081	71.274	45.9964
IMF	Intramuscular fat	1.0081	2.4417	1.5733	0.3222	0.0148	0.104	20.4763

## Sheet: Table S4
Table S4. Trait correlation matrix.
Trait	CMP	UMP	AMP	GMP	IMP	∑TN	His	Thr	Val	Met	Ile	Leu	Phe	Lys	∑EAA	Asp	Glu	Gly	Pro	Cys	Arg	Ser	Ala	Tyr	∑NEAA	∑SAA	∑BAA	∑UAA	∑FAA	∑TAA	∑EAA/∑TAA	C14:0	C16:0	C18:0	C22:0	C24:0	∑SFA	C16:1n7	C18:1n9c	C20:1	C22:1n9	C24:1n9	∑MUFA	C18:3n3	C22:6n3	∑n3	C18:2n6c	C20:2	C20:3n6
CMP	1	-0.043	-0.187	0.257	0.214	0.154	0.047	0.146	0.04	0.102	0.009	0.09	-0.161	0.152	0.076	-0.027	0.101	-0.106	-0.109	-0.11	0.019	-0.014	0.103	0.093	-0.009	-0.04	0.007	0.052	0.015	0.022	0.11	-0.181	-0.16	-0.197	0.014	-0.076	-0.195	0.126	0.078	-0.007	-0.156	-0.034	0.075	0.13	-0.071	-0.051	0.004	0.118	0.11
UMP	-0.043	1	-0.187	-0.018	-0.103	0.087	-0.289	0.018	0.019	0.508	-0.495	0.516	0.08	0.09	0.132	-0.131	0.17	0.259	-0.237	-0.167	0.079	0.297	0.123	0.52	0.178	0.076	0.122	0.015	0.124	0.181	-0.008	-0.365	0.341	0.075	0.126	0.251	0.171	0.298	0.457	0.078	0.006	-0.222	0.454	0.308	0.167	0.204	-0.439	0.11	0.194
AMP	-0.187	-0.187	1	0.174	-0.047	-0.011	0.221	-0.056	0.015	-0.346	0.332	-0.262	0.173	-0.147	-0.002	-0.032	-0.11	0.098	0.187	0.257	0.048	-0.171	0.024	-0.3	-0.003	0.118	0.067	-0.079	0.065	0.003	0.016	0.361	0.062	0.201	0.001	0.039	0.164	-0.128	-0.161	0.064	0.211	0.133	-0.15	-0.138	0.058	0.034	0.253	-0.058	-0.073
GMP	0.257	-0.018	0.174	1	0.317	0.318	0.084	-0.052	-0.022	-0.217	0.194	-0.182	0.011	-0.069	-0.066	-0.084	-0.105	0.036	-0.02	0.036	-0.049	-0.126	-0.016	-0.132	-0.098	-0.03	-0.026	-0.129	-0.067	-0.093	0.048	0.067	-0.04	-0.001	-0.044	-0.107	-0.02	-0.079	-0.103	-0.089	-0.012	-0.017	-0.109	-0.081	-0.02	-0.032	0.122	-0.03	-0.058
IMP	0.214	-0.103	-0.047	0.317	1	0.939	-0.017	-0.091	-0.119	-0.14	0.078	-0.093	-0.03	-0.09	-0.113	-0.024	-0.095	-0.094	0.111	-0.094	0.066	-0.136	-0.081	-0.191	-0.045	-0.033	-0.079	-0.096	-0.09	-0.077	-0.077	0.096	-0.092	-0.034	-0.045	-0.072	-0.057	-0.062	-0.148	-0.062	-0.057	0.074	-0.148	-0.077	-0.06	-0.059	0.128	0.005	-0.047
∑TN	0.154	0.087	-0.011	0.318	0.939	1	-0.083	-0.078	-0.13	-0.031	-0.041	0.023	0.041	-0.1	-0.098	-0.084	-0.071	0.003	0.086	-0.128	0.065	-0.08	-0.067	-0.092	-0.011	0.004	-0.061	-0.116	-0.061	-0.043	-0.08	0.051	0.022	0.035	0.033	0.022	0.03	0.026	-0.051	-0.041	-0.013	0.028	-0.051	0.014	0.027	0.035	0.017	0.058	0.02
His	0.047	-0.289	0.221	0.084	-0.017	-0.083	1	0.122	0.224	-0.459	0.6	-0.502	0.005	0.201	0.363	0.177	0.137	-0.117	0.222	0.619	0.091	-0.133	0.244	-0.321	0.147	0.197	0.412	0.206	0.355	0.253	0.259	0.685	0.098	0.395	-0.051	-0.151	0.303	-0.202	-0.057	0.979	0.392	0.236	-0.047	-0.232	-0.048	-0.078	0.63	0.025	-0.101
Thr	0.146	0.018	-0.056	-0.052	-0.091	-0.078	0.122	1	0.187	0.086	-0.106	0.083	0.1	0.326	0.38	0.262	0.091	0.007	0.144	0.145	0.103	0.182	0.433	0.068	0.337	0.515	0.042	0.209	0.425	0.41	0.075	-0.002	0.134	0.094	0.574	0.127	0.107	0.559	0.102	0.127	0.092	-0.065	0.104	0.526	0.581	0.595	-0.018	0.653	0.598
Val	0.04	0.019	0.015	-0.022	-0.119	-0.13	0.224	0.187	1	-0.019	0.067	0.015	0.153	0.278	0.323	0.057	0.163	0.055	0.128	0.137	0.119	0.061	0.294	0.089	0.222	0.185	0.253	0.213	0.304	0.306	0.141	0.104	0.059	0.065	0.198	0.102	0.071	0.193	0.116	0.235	0.076	0.067	0.121	0.182	0.146	0.157	0.078	0.224	0.217
Met	0.102	0.508	-0.346	-0.217	-0.14	-0.031	-0.459	0.086	-0.019	1	-0.688	0.818	0.218	0.306	0.272	-0.201	0.278	0.395	-0.245	-0.34	0.113	0.473	0.265	0.747	0.307	0.141	0.221	0.065	0.24	0.342	-0.025	-0.567	0.394	0.043	0.238	0.452	0.161	0.402	0.516	-0.038	-0.058	-0.274	0.517	0.413	0.28	0.324	-0.612	0.102	0.26
Ile	0.009	-0.495	0.332	0.194	0.078	-0.041	0.6	-0.106	0.067	-0.688	1	-0.739	-0.099	0.056	0.136	0.232	-0.176	-0.253	0.319	0.432	0.034	-0.344	-0.008	-0.64	-0.106	0.025	0.208	0.014	0.065	-0.027	0.23	0.547	-0.336	-0.014	-0.286	-0.298	-0.118	-0.479	-0.513	-0.059	0.055	0.374	-0.507	-0.495	-0.305	-0.354	0.838	-0.205	-0.347
Leu	0.09	0.516	-0.262	-0.182	-0.093	0.023	-0.502	0.083	0.015	0.818	-0.739	1	0.322	0.229	0.236	-0.221	0.277	0.429	-0.19	-0.333	0.207	0.37	0.201	0.74	0.32	0.158	0.223	0.059	0.236	0.338	-0.047	-0.491	0.452	0.119	0.292	0.469	0.232	0.426	0.49	-0.153	-0.03	-0.282	0.488	0.453	0.364	0.406	-0.654	0.124	0.284
Phe	-0.161	0.08	0.173	0.011	-0.03	0.041	0.005	0.1	0.153	0.218	-0.099	0.322	1	0.147	0.329	0.003	0.037	0.453	0.322	0.112	0.369	0.301	0.347	0.121	0.425	0.479	0.363	-0.002	0.443	0.453	-0.077	0.321	0.597	0.573	0.397	0.41	0.603	0.118	0.118	0.13	0.368	0.119	0.13	0.107	0.55	0.52	-0.103	0.069	0.098
Lys	0.152	0.09	-0.147	-0.069	-0.09	-0.1	0.201	0.326	0.278	0.306	0.056	0.229	0.147	1	0.635	0.253	0.301	-0.03	0.183	0.214	0.131	0.211	0.558	0.2	0.48	0.368	0.37	0.4	0.547	0.622	0.175	-0.162	0.074	-0.037	0.192	0.193	0.002	0.237	0.124	0.079	-0.06	-0.025	0.129	0.252	0.187	0.201	0.217	0.267	0.229
∑EAA	0.076	0.132	-0.002	-0.066	-0.113	-0.098	0.363	0.38	0.323	0.272	0.136	0.236	0.329	0.635	1	0.094	0.299	0.188	0.159	0.338	0.239	0.226	0.461	0.221	0.442	0.435	0.873	0.287	0.765	0.757	0.485	0.15	0.465	0.412	0.291	0.247	0.443	0.25	0.357	0.55	0.302	0.01	0.357	0.256	0.362	0.367	0.175	0.256	0.244
Asp	-0.027	-0.131	-0.032	-0.084	-0.024	-0.084	0.177	0.262	0.057	-0.201	0.232	-0.221	0.003	0.253	0.094	1	0.091	-0.229	0.266	0.177	0.08	0.172	0.226	-0.271	0.401	0.26	-0.047	0.615	0.347	0.317	-0.348	0.119	-0.11	-0.078	-0.005	-0.109	-0.085	-0.084	-0.144	-0.01	-0.065	0.176	-0.14	-0.099	-0.03	-0.056	0.246	0.066	-0.021
Glu	0.101	0.17	-0.11	-0.105	-0.095	-0.071	0.137	0.091	0.163	0.278	-0.176	0.277	0.037	0.301	0.299	0.091	1	0.074	-0.174	0.059	0.036	0.02	0.272	0.38	0.418	0.045	0.267	0.772	0.422	0.413	-0.098	-0.143	0.251	0.123	0.045	0.178	0.164	0.135	0.343	0.317	0.04	-0.124	0.338	0.145	0.079	0.097	-0.18	0.037	0.082
Gly	-0.106	0.259	0.098	0.036	-0.094	0.003	-0.117	0.007	0.055	0.395	-0.253	0.429	0.453	-0.03	0.188	-0.229	0.074	1	0.019	0.015	0.247	0.201	0.262	0.39	0.35	0.388	0.29	-0.081	0.322	0.33	-0.069	-0.052	0.5	0.387	0.245	0.412	0.444	0.142	0.266	0.061	0.225	-0.006	0.27	0.139	0.359	0.357	-0.289	-0.026	0.071
Pro	-0.109	-0.237	0.187	-0.02	0.111	0.086	0.222	0.144	0.128	-0.245	0.319	-0.19	0.322	0.183	0.159	0.266	-0.174	0.019	1	0.202	0.3	0.246	0.271	-0.462	0.459	0.678	0.103	0.046	0.438	0.397	-0.284	0.455	0.102	0.275	0.258	0.027	0.232	-0.018	-0.212	0.098	0.185	0.252	-0.204	-0.087	0.293	0.246	0.359	0.19	0.09
Cys	-0.11	-0.167	0.257	0.036	-0.094	-0.128	0.619	0.145	0.137	-0.34	0.432	-0.333	0.112	0.214	0.338	0.177	0.059	0.015	0.202	1	0.043	-0.104	0.215	-0.224	0.165	0.209	0.329	0.167	0.328	0.256	0.226	0.483	0.16	0.33	0.018	-0.051	0.285	-0.154	-0.017	0.511	0.313	0.182	-0.009	-0.176	0.028	0.001	0.438	0.006	-0.082
Arg	0.019	0.079	0.048	-0.049	0.066	0.065	0.091	0.103	0.119	0.113	0.034	0.207	0.369	0.131	0.239	0.08	0.036	0.247	0.3	0.043	1	0.198	0.237	-0.014	0.468	0.36	0.253	0.056	0.323	0.426	-0.179	0.246	0.228	0.293	0.23	0.391	0.28	0.103	0.028	0.114	0.086	0.411	0.039	0.086	0.295	0.287	0.216	0.064	0.113
Ser	-0.014	0.297	-0.171	-0.126	-0.136	-0.08	-0.133	0.182	0.061	0.473	-0.344	0.37	0.301	0.211	0.226	0.172	0.02	0.201	0.246	-0.104	0.198	1	0.368	0.239	0.527	0.54	0.144	0.116	0.444	0.473	-0.257	-0.121	0.321	0.15	0.294	0.25	0.214	0.278	0.263	0.097	0.054	-0.02	0.27	0.242	0.324	0.326	-0.262	0.193	0.244
Ala	0.103	0.123	0.024	-0.016	-0.081	-0.067	0.244	0.433	0.294	0.265	-0.008	0.201	0.347	0.558	0.461	0.226	0.272	0.262	0.271	0.215	0.237	0.368	1	0.219	0.728	0.694	0.309	0.331	0.691	0.715	-0.154	-0.027	0.269	0.17	0.356	0.369	0.209	0.292	0.185	0.166	0.118	0.062	0.193	0.248	0.395	0.392	0.027	0.312	0.29
Tyr	0.093	0.52	-0.3	-0.132	-0.191	-0.092	-0.321	0.068	0.089	0.747	-0.64	0.74	0.121	0.2	0.221	-0.271	0.38	0.39	-0.462	-0.224	-0.014	0.239	0.219	1	0.225	-0.027	0.208	0.092	0.174	0.26	0.094	-0.582	0.366	0.03	0.124	0.342	0.14	0.342	0.536	0.012	-0.056	-0.398	0.529	0.383	0.175	0.224	-0.653	0.023	0.181
∑NEAA	-0.009	0.178	-0.003	-0.098	-0.045	-0.011	0.147	0.337	0.222	0.307	-0.106	0.32	0.425	0.48	0.442	0.401	0.418	0.35	0.459	0.165	0.468	0.527	0.728	0.225	1	0.787	0.333	0.554	0.856	0.91	-0.406	0.037	0.386	0.292	0.355	0.402	0.336	0.241	0.209	0.151	0.127	0.095	0.218	0.216	0.431	0.418	-0.025	0.236	0.233
∑SAA	-0.04	0.076	0.118	-0.03	-0.033	0.004	0.197	0.515	0.185	0.141	0.025	0.158	0.479	0.368	0.435	0.26	0.045	0.388	0.678	0.209	0.36	0.54	0.694	-0.027	0.787	1	0.288	0.181	0.782	0.755	-0.265	0.236	0.381	0.396	0.502	0.305	0.408	0.31	0.096	0.185	0.262	0.124	0.107	0.252	0.583	0.562	0.084	0.391	0.351
∑BAA	0.007	0.122	0.067	-0.026	-0.079	-0.061	0.412	0.042	0.253	0.221	0.208	0.223	0.363	0.37	0.873	-0.047	0.267	0.29	0.103	0.329	0.253	0.144	0.309	0.208	0.333	0.288	1	0.162	0.663	0.62	0.483	0.271	0.537	0.527	0.121	0.221	0.544	0.016	0.357	0.615	0.38	0.062	0.355	0.037	0.209	0.202	0.164	-0.011	-0.002
∑UAA	0.052	0.015	-0.079	-0.129	-0.096	-0.116	0.206	0.209	0.213	0.065	0.014	0.059	-0.002	0.4	0.287	0.615	0.772	-0.081	0.046	0.167	0.056	0.116	0.331	0.092	0.554	0.181	0.162	1	0.526	0.499	-0.248	-0.034	0.091	0.022	0.029	0.039	0.046	0.062	0.161	0.188	-0.014	-0.011	0.159	0.063	0.026	0.027	0.024	0.089	0.065
∑FAA	0.015	0.124	0.065	-0.067	-0.09	-0.061	0.355	0.425	0.304	0.24	0.065	0.236	0.443	0.547	0.765	0.347	0.422	0.322	0.438	0.328	0.323	0.444	0.691	0.174	0.856	0.782	0.663	0.526	1	0.957	-0.016	0.182	0.501	0.445	0.362	0.298	0.479	0.244	0.307	0.451	0.305	0.042	0.311	0.227	0.45	0.438	0.086	0.283	0.252
∑TAA	0.022	0.181	0.003	-0.093	-0.077	-0.043	0.253	0.41	0.306	0.342	-0.027	0.338	0.453	0.622	0.757	0.317	0.413	0.33	0.397	0.256	0.426	0.473	0.715	0.26	0.91	0.755	0.62	0.499	0.957	1	-0.048	0.077	0.477	0.378	0.374	0.4	0.425	0.297	0.319	0.361	0.214	0.063	0.324	0.286	0.461	0.458	0.055	0.297	0.289
∑EAA/∑TAA	0.11	-0.008	0.016	0.048	-0.077	-0.08	0.259	0.075	0.141	-0.025	0.23	-0.047	-0.077	0.175	0.485	-0.348	-0.098	-0.069	-0.284	0.226	-0.179	-0.257	-0.154	0.094	-0.406	-0.265	0.483	-0.248	-0.016	-0.048	1	0.054	0.073	0.086	-0.04	-0.106	0.084	0.07	0.178	0.319	0.146	-0.108	0.172	0.114	-0.069	-0.041	0.164	0.075	0.065
C14:0	-0.181	-0.365	0.361	0.067	0.096	0.051	0.685	-0.002	0.104	-0.567	0.547	-0.491	0.321	-0.162	0.15	0.119	-0.143	-0.052	0.455	0.483	0.246	-0.121	-0.027	-0.582	0.037	0.236	0.271	-0.034	0.182	0.077	0.054	1	0.271	0.676	0.106	-0.053	0.562	-0.264	-0.22	0.98	0.58	0.387	-0.206	-0.3	0.178	0.124	0.54	-0.032	-0.144
C16:0	-0.16	0.341	0.062	-0.04	-0.092	0.022	0.098	0.134	0.059	0.394	-0.336	0.452	0.597	0.074	0.465	-0.11	0.251	0.5	0.102	0.16	0.228	0.321	0.269	0.366	0.386	0.381	0.537	0.091	0.501	0.477	0.073	0.271	1	0.873	0.452	0.44	0.94	0.256	0.592	0.964	0.647	-0.099	0.597	0.255	0.613	0.605	-0.359	0.123	0.195
C18:0	-0.197	0.075	0.201	-0.001	-0.034	0.035	0.395	0.094	0.065	0.043	-0.014	0.119	0.573	-0.037	0.412	-0.078	0.123	0.387	0.275	0.33	0.293	0.15	0.17	0.03	0.292	0.396	0.527	0.022	0.445	0.378	0.086	0.676	0.873	1	0.396	0.31	0.986	0.071	0.347	0.978	0.764	0.104	0.357	0.059	0.558	0.527	-0.029	0.069	0.077
C22:0	0.014	0.126	0.001	-0.044	-0.045	0.033	-0.051	0.574	0.198	0.238	-0.286	0.292	0.397	0.192	0.291	-0.005	0.045	0.245	0.258	0.018	0.23	0.294	0.356	0.124	0.355	0.502	0.121	0.029	0.362	0.374	-0.04	0.106	0.452	0.396	1	0.377	0.429	0.629	0.258	0.146	0.277	0.18	0.265	0.598	0.858	0.859	-0.22	0.655	0.639
C24:0	-0.076	0.251	0.039	-0.107	-0.072	0.022	-0.151	0.127	0.102	0.452	-0.298	0.469	0.41	0.193	0.247	-0.109	0.178	0.412	0.027	-0.051	0.391	0.25	0.369	0.342	0.402	0.305	0.221	0.039	0.298	0.4	-0.106	-0.053	0.44	0.31	0.377	1	0.367	0.254	0.242	0.067	0.319	0.187	0.253	0.261	0.422	0.43	-0.144	0.094	0.191
∑SFA	-0.195	0.171	0.164	-0.02	-0.057	0.03	0.303	0.107	0.071	0.161	-0.118	0.232	0.603	0.002	0.443	-0.085	0.164	0.444	0.232	0.285	0.28	0.214	0.209	0.14	0.336	0.408	0.544	0.046	0.479	0.425	0.084	0.562	0.94	0.986	0.429	0.367	1	0.134	0.439	0.983	0.748	0.047	0.448	0.126	0.59	0.566	-0.137	0.088	0.118
C16:1n7	0.126	0.298	-0.128	-0.079	-0.062	0.026	-0.202	0.559	0.193	0.402	-0.479	0.426	0.118	0.237	0.25	-0.084	0.135	0.142	-0.018	-0.154	0.103	0.278	0.292	0.342	0.241	0.31	0.016	0.062	0.244	0.297	0.07	-0.264	0.256	0.071	0.629	0.254	0.134	1	0.562	0.137	0.046	-0.151	0.564	0.998	0.606	0.697	-0.384	0.893	0.981
C18:1n9c	0.078	0.457	-0.161	-0.103	-0.148	-0.051	-0.057	0.102	0.116	0.516	-0.513	0.49	0.118	0.124	0.357	-0.144	0.343	0.266	-0.212	-0.017	0.028	0.263	0.185	0.536	0.209	0.096	0.357	0.161	0.307	0.319	0.178	-0.22	0.592	0.347	0.258	0.242	0.439	0.562	1	0.972	0.26	-0.127	0.999	0.58	0.207	0.278	-0.487	0.359	0.471
C20:1	-0.007	0.078	0.064	-0.089	-0.062	-0.041	0.979	0.127	0.235	-0.038	-0.059	-0.153	0.13	0.079	0.55	-0.01	0.317	0.061	0.098	0.511	0.114	0.097	0.166	0.012	0.151	0.185	0.615	0.188	0.451	0.361	0.319	0.98	0.964	0.978	0.146	0.067	0.983	0.137	0.972	1	0.956	0.043	0.971	0.111	0.16	0.162	0.077	0.156	0.155
C22:1n9	-0.156	0.006	0.211	-0.012	-0.057	-0.013	0.392	0.092	0.076	-0.058	0.055	-0.03	0.368	-0.06	0.302	-0.065	0.04	0.225	0.185	0.313	0.086	0.054	0.118	-0.056	0.127	0.262	0.38	-0.014	0.305	0.214	0.146	0.58	0.647	0.764	0.277	0.319	0.748	0.046	0.26	0.956	1	-0.011	0.27	0.032	0.348	0.332	0.024	0.087	0.066
C24:1n9	-0.034	-0.222	0.133	-0.017	0.074	0.028	0.236	-0.065	0.067	-0.274	0.374	-0.282	0.119	-0.025	0.01	0.176	-0.124	-0.006	0.252	0.182	0.411	-0.02	0.062	-0.398	0.095	0.124	0.062	-0.011	0.042	0.063	-0.108	0.387	-0.099	0.104	0.18	0.187	0.047	-0.151	-0.127	0.043	-0.011	1	-0.113	-0.166	-0.022	-0.044	0.512	-0.076	-0.08
∑MUFA	0.075	0.454	-0.15	-0.109	-0.148	-0.051	-0.047	0.104	0.121	0.517	-0.507	0.488	0.13	0.129	0.357	-0.14	0.338	0.27	-0.204	-0.009	0.039	0.27	0.193	0.529	0.218	0.107	0.355	0.159	0.311	0.324	0.172	-0.206	0.597	0.357	0.265	0.253	0.448	0.564	0.999	0.971	0.27	-0.113	1	0.582	0.212	0.283	-0.478	0.365	0.476
C18:3n3	0.13	0.308	-0.138	-0.081	-0.077	0.014	-0.232	0.526	0.182	0.413	-0.495	0.453	0.107	0.252	0.256	-0.099	0.145	0.139	-0.087	-0.176	0.086	0.242	0.248	0.383	0.216	0.252	0.037	0.063	0.227	0.286	0.114	-0.3	0.255	0.059	0.598	0.261	0.126	0.998	0.58	0.111	0.032	-0.166	0.582	1	0.577	0.675	-0.412	0.867	0.966
C22:6n3	-0.071	0.167	0.058	-0.02	-0.06	0.027	-0.048	0.581	0.146	0.28	-0.305	0.364	0.55	0.187	0.362	-0.03	0.079	0.359	0.293	0.028	0.295	0.324	0.395	0.175	0.431	0.583	0.209	0.026	0.45	0.461	-0.069	0.178	0.613	0.558	0.858	0.422	0.59	0.606	0.207	0.16	0.348	-0.022	0.212	0.577	1	0.989	-0.247	0.603	0.611
∑ꞷ-3	-0.051	0.204	0.034	-0.032	-0.059	0.035	-0.078	0.595	0.157	0.324	-0.354	0.406	0.52	0.201	0.367	-0.056	0.097	0.357	0.246	0.001	0.287	0.326	0.392	0.224	0.418	0.562	0.202	0.027	0.438	0.458	-0.041	0.124	0.605	0.527	0.859	0.43	0.566	0.697	0.278	0.162	0.332	-0.044	0.283	0.675	0.989	1	-0.286	0.665	0.695
C18:2n6c	0.004	-0.439	0.253	0.122	0.128	0.017	0.63	-0.018	0.078	-0.612	0.838	-0.654	-0.103	0.217	0.175	0.246	-0.18	-0.289	0.359	0.438	0.216	-0.262	0.027	-0.653	-0.025	0.084	0.164	0.024	0.086	0.055	0.164	0.54	-0.359	-0.029	-0.22	-0.144	-0.137	-0.384	-0.487	0.077	0.024	0.512	-0.478	-0.412	-0.247	-0.286	1	-0.096	-0.248
C20:2	0.118	0.11	-0.058	-0.03	0.005	0.058	0.025	0.653	0.224	0.102	-0.205	0.124	0.069	0.267	0.256	0.066	0.037	-0.026	0.19	0.006	0.064	0.193	0.312	0.023	0.236	0.391	-0.011	0.089	0.283	0.297	0.075	-0.032	0.123	0.069	0.655	0.094	0.088	0.893	0.359	0.156	0.087	-0.076	0.365	0.867	0.603	0.665	-0.096	1	0.941
C20:3n6	0.11	0.194	-0.073	-0.058	-0.047	0.02	-0.101	0.598	0.217	0.26	-0.347	0.284	0.098	0.229	0.244	-0.021	0.082	0.071	0.09	-0.082	0.113	0.244	0.29	0.181	0.233	0.351	-0.002	0.065	0.252	0.289	0.065	-0.144	0.195	0.077	0.639	0.191	0.118	0.981	0.471	0.155	0.066	-0.08	0.476	0.966	0.611	0.695	-0.248	0.941	1
C20:4n6	-0.188	-0.361	0.384	0.094	0.072	0.032	0.689	-0.003	0.08	-0.58	0.574	-0.511	0.317	-0.14	0.164	0.115	-0.151	-0.029	0.466	0.496	0.233	-0.141	-0.023	-0.599	0.033	0.242	0.282	-0.042	0.19	0.08	0.075	1	0.281	0.676	0.099	-0.052	0.566	-0.283	-0.226	0.98	0.583	0.384	-0.211	-0.316	0.184	0.125	0.561	-0.045	-0.159
∑ꞷ-6	-0.048	-0.445	0.291	0.13	0.139	0.037	0.682	-0.015	0.102	-0.645	0.836	-0.665	-0.013	0.153	0.226	0.216	-0.168	-0.244	0.415	0.496	0.217	-0.256	0.022	-0.681	0.001	0.129	0.238	0.014	0.142	0.096	0.186	0.676	-0.21	0.135	-0.156	-0.122	0.027	-0.385	-0.419	0.319	0.149	0.511	-0.414	-0.417	-0.159	-0.205	0.966	-0.084	-0.243
∑PUFA	-0.051	-0.439	0.296	0.133	0.141	0.041	0.684	0.003	0.104	-0.637	0.828	-0.654	0.011	0.153	0.242	0.21	-0.171	-0.226	0.431	0.498	0.232	-0.246	0.032	-0.679	0.013	0.153	0.25	0.007	0.159	0.11	0.188	0.692	-0.185	0.164	-0.125	-0.112	0.055	-0.364	-0.411	0.328	0.167	0.516	-0.405	-0.398	-0.121	-0.168	0.96	-0.062	-0.222
∑TFA	-0.095	0.034	0.155	-0.018	0.015	0.044	0.468	0.103	0.153	-0.013	0.119	0.017	0.365	0.152	0.448	0.008	0.146	0.186	0.272	0.365	0.347	0.117	0.202	-0.051	0.317	0.334	0.499	0.095	0.419	0.424	0.142	0.569	0.569	0.7	0.313	0.304	0.684	0.233	0.432	0.829	0.546	0.394	0.447	0.216	0.331	0.353	0.23	0.246	0.279
∑ꞷ-6/∑ꞷ-3	0.046	-0.455	0.101	0.147	0.141	0.01	0.587	-0.057	0.127	-0.645	0.77	-0.716	-0.27	0.151	0.061	0.288	-0.212	-0.484	0.357	0.384	-0.078	-0.185	-0.018	-0.617	-0.114	-0.001	0.035	0.033	0.006	-0.052	0.146	0.374	-0.529	-0.261	-0.39	-0.45	-0.36	-0.491	-0.451	0.1	-0.129	0.293	-0.449	-0.533	-0.505	-0.554	0.859	-0.172	-0.331
IMF	0.023	0.165	-0.057	0.013	-0.068	-0.066	0.042	0.063	0.075	0.118	-0.098	0.077	-0.043	0.015	0.059	0.043	0.112	0.013	-0.14	0.057	-0.007	0.057	0.086	0.169	0.059	-0.021	0.04	0.081	0.06	0.073	0.01	-0.11	0.061	-0.022	0.023	0.012	0.006	0.091	0.151	0.05	-0.013	-0.067	0.15	0.087	0.023	0.037	-0.094	0.041	0.063
[truncated: 6 more columns]

## Sheet: Table S5
Table S5. WGS data of 502 individuals.
Samples	Amount of WGS data (Gb)	Map rate	Q20	Q30
1	0.840611	0.987473	98.84	96.48
2	0.892696	0.987374	98.86	96.56
3	0.65513	0.986695	98.87	96.58
4	0.914849	0.98754	98.79	96.34
5	0.685071	0.988294	98.89	96.61
6	0.485136	0.9881	98.9	96.67
7	0.504	0.986988	98.92	96.73
8	0.647341	0.987623	98.91	96.69
9	0.806286	0.986736	98.91	96.69
10	0.825396	0.988024	98.84	96.5
11	0.559826	0.986577	98.85	96.51
12	0.793484	0.987776	98.86	96.56
13	0.820025	0.988905	98.38	95.25
14	0.841604	0.987762	98.85	96.52
15	0.584478	0.988188	98.95	96.8
16	0.870978	0.986693	98.85	96.53
17	1.00329	0.987913	98.83	96.47
18	0.850571	0.98756	98.79	96.36
19	0.744455	0.987448	98.89	96.63
20	0.934498	0.988639	98.92	96.72
21	0.400508	0.983515	98.94	96.78
22	1.08539	0.988615	99.01	96.99
23	0.6998	0.986792	98.86	96.56
24	0.831601	0.987965	98.88	96.62
25	0.681789	0.988811	98.59	95.81
26	0.927385	0.988393	98.9	96.66
27	0.503387	0.985929	98.83	96.48
28	0.85341	0.985517	98.86	96.56
29	0.944084	0.989378	98.92	96.71
30	0.779999	0.987754	98.84	96.49
31	0.821971	0.988865	98.88	96.63
32	0.918393	0.987438	98.86	96.55
33	0.8865	0.987056	98.85	96.54
34	0.800425	0.986744	98.87	96.57
35	0.93337	0.988777	98.96	96.84
36	0.696572	0.987742	98.89	96.65
37	0.7515	0.98875	98.78	96.33
38	0.716284	0.986807	98.82	96.43
39	0.476132	0.98368	98.86	96.58
40	0.803561	0.985791	98.82	96.44
41	0.920599	0.988337	98.84	96.51
42	0.80349	0.986723	98.9	96.67
43	0.63571	0.986493	98.92	96.72
44	0.711222	0.986833	98.91	96.71
45	0.61549	0.984892	98.9	96.67
46	0.675996	0.984993	98.89	96.65
47	0.82858	0.987365	98.82	96.43
48	1.05546	0.988327	98.91	96.71
49	0.636731	0.985489	98.88	96.63
50	0.562065	0.986238	98.87	96.59
51	0.941438	0.987057	98.84	96.51
52	0.606821	0.984069	98.9	96.67
53	0.48016	0.981159	98.87	96.61
54	1.08476	0.988933	98.87	96.55
55	1.0127	0.98897	98.86	96.54
56	0.949708	0.987991	98.89	96.62
57	0.749353	0.986595	98.85	96.54
58	0.749843	0.984367	98.9	96.68
59	0.741596	0.981071	98.86	96.57
60	0.731229	0.987124	98.87	96.58
61	0.569368	0.986961	98.86	96.56
62	0.564815	0.984285	98.89	96.65
63	0.427573	0.98314	98.83	96.5
64	0.482318	0.9816	98.78	96.36
65	1.12796	0.989016	98.89	96.63
66	0.811075	0.985734	98.88	96.61
67	0.632788	0.987543	98.91	96.68
68	0.536022	0.982419	98.91	96.7
69	0.773713	0.983693	98.87	96.6
70	0.48276	0.983129	98.91	96.71
71	0.524284	0.984472	98.9	96.69
72	0.371679	0.982774	98.98	96.92
73	0.513219	0.983989	98.94	96.8
74	0.336192	0.979561	98.87	96.62
75	0.369587	0.978409	98.94	96.82
76	0.38242	0.979868	98.82	96.49
77	0.720914	0.985835	98.89	96.64
78	0.660588	0.98442	98.91	96.68
79	0.402749	0.984273	98.91	96.72
80	0.493582	0.983561	98.9	96.67
81	0.486541	0.981726	98.95	96.83
82	0.61754	0.984853	98.87	96.6
83	0.516052	0.983063	98.86	96.58
84	0.39519	0.98354	98.97	96.87
85	0.698158	0.98608	98.87	96.61
86	0.623853	0.985305	98.89	96.64
87	0.547961	0.983046	98.86	96.56
88	0.578056	0.984857	98.92	96.74
89	0.617429	0.986989	98.88	96.61
90	0.760306	0.987402	98.99	96.95
91	0.66444	0.986022	98.89	96.64
92	0.377126	0.980006	98.93	96.79
93	0.542147	0.982482	98.92	96.75
94	0.619425	0.985931	98.91	96.73
95	0.61645	0.984532	98.91	96.7
96	0.525704	0.981353	98.94	96.82
97	0.589403	0.985775	98.88	96.62
98	0.602808	0.986161	98.91	96.69
99	0.626832	0.988129	98.78	96.35
100	0.582026	0.983883	98.86	96.58
101	0.424647	0.987104	96.81	91.05
102	0.416393	0.984172	98.89	96.65
103	0.674171	0.986308	98.86	96.58
104	0.479737	0.984741	98.92	96.75
105	0.471003	0.982358	98.93	96.78
106	0.503836	0.985071	98.94	96.8
107	0.610445	0.985245	98.87	96.59
108	0.633005	0.983466	98.86	96.56
109	0.372012	0.981171	98.93	96.78
110	0.675881	0.983968	98.88	96.62
111	0.448576	0.984498	98.76	96.26
112	0.520531	0.983794	98.87	96.59
113	0.608846	0.983908	98.89	96.66
114	0.557264	0.983878	98.91	96.7
115	0.504637	0.983407	98.98	96.92
116	0.378352	0.982336	98.89	96.67
117	0.196832	0.975967	98.99	96.97
118	0.34086	0.982013	98.77	96.32
119	0.684938	0.981779	98.88	96.62
120	0.570082	0.982139	98.89	96.66
121	0.446357	0.980195	98.95	96.81
122	0.41408	0.982636	98.91	96.72
123	0.349129	0.980863	98.9	96.69
124	0.336389	0.978734	98.95	96.82
125	0.557544	0.983545	98.91	96.72
126	0.504945	0.983998	98.88	96.64
127	0.541441	0.984541	98.86	96.58
128	0.419654	0.981537	98.84	96.54
129	0.111289	0.983009	96.19	89.42
130	0.0919872	0.98425	95.83	88.47
131	0.308677	0.983008	96.97	91.57
132	0.218129	0.986149	96.28	89.56
133	0.520658	0.983037	97.89	93.97
134	0.40906	0.985217	96.86	91.2
135	0.344002	0.98479	96.46	90.15
136	0.0233628	0.971783	96.28	89.9
137	0.0040734	0.958324	99	97.01
138	0.272498	0.985172	96.5	90.25
139	0.148507	0.985509	96.28	89.6
140	0.0943296	0.976625	96.66	90.87
141	0.329618	0.981518	98.67	96.06
142	0.289818	0.986599	96.18	89.4
143	0.736018	0.980564	98.76	96.29
144	0.295947	0.979282	97.93	94.09
145	0.0576939	0.984628	97.02	91.54
146	0.0272919	0.966378	98.93	96.83
147	0.233412	0.984686	95.98	88.81
148	0.248029	0.983774	96.18	89.38
149	0.157525	0.983238	96.01	88.91
150	0.160681	0.983442	96.21	89.49
151	0.445778	0.986475	97.05	91.69
152	0.343085	0.985664	96.74	90.95
153	0.0039279	0.964894	96.6	90.67
154	0.272381	0.987244	96.15	89.31
155	0.528854	0.986334	96.84	91.16
156	0.553009	0.984568	97.59	93.16
157	0.767468	0.983432	98.4	95.31
158	0.428823	0.988452	96.13	89.23
159	0.147166	0.986244	96.16	89.32
160	0.159464	0.9832	96.15	89.25
161	0.195973	0.979998	96.81	91.16
162	0.45084	0.979356	98.2	94.8
163	0.344475	0.9821	97.46	92.82
164	0.0978753	0.970933	98.18	94.85
165	0.677034	0.982962	97.97	94.19
166	0.335346	0.982097	98.45	95.48
167	0.353042	0.984527	97.57	93.12
168	0.198692	0.985052	96.5	90.24
169	0.432627	0.98522	96.54	90.36
170	0.789708	0.985371	98.74	96.24
171	0.257391	0.985399	95.64	87.89
172	0.0669	0.971104	97.37	92.75
173	0.335576	0.984449	96.23	89.46
174	0.479263	0.986936	96.45	90.11
175	0.598164	0.986409	98.14	94.66
176	0.391309	0.986742	97.1	91.86
177	0.195864	0.984354	96.21	89.51
178	0.180433	0.985154	96.13	89.25
179	0.394312	0.984872	97.08	91.85
180	0.0150078	0.967555	96.2	89.73
181	0.407405	0.988712	98.86	96.56
182	0.434572	0.986893	98.83	96.49
183	0.462356	0.986275	98.77	96.31
184	0.509624	0.986645	98.83	96.47
185	0.382965	0.98298	98.78	96.32
186	0.600703	0.986469	98.82	96.43
187	0.420515	0.986807	98.8	96.39
188	0.460736	0.986529	98.79	96.35
189	0.410437	0.987365	98.8	96.37
190	0.347068	0.984366	98.79	96.37
191	0.408668	0.985748	98.75	96.25
192	0.584003	0.98525	98.78	96.33
193	0.544206	0.987635	98.78	96.34
194	0.458118	0.98564	98.77	96.3
195	0.497635	0.987363	98.83	96.45
196	0.544607	0.985707	98.75	96.23
197	0.504515	0.98789	98.88	96.62
198	0.60026	0.986174	98.9	96.66
199	0.443127	0.984743	98.77	96.31
200	0.579021	0.986255	98.8	96.39
201	0.455619	0.985739	98.82	96.45
202	0.617636	0.985274	98.83	96.48
203	0.489752	0.983865	98.88	96.63
204	0.588419	0.98707	98.79	96.36
205	0.518923	0.987641	98.81	96.4
206	0.585326	0.987153	98.81	96.4
207	0.559035	0.98679	98.89	96.65
208	0.644824	0.985686	98.79	96.36
209	0.521847	0.987646	98.8	96.39
210	0.541506	0.986734	98.79	96.35
211	0.527986	0.986495	98.78	96.33
212	0.537022	0.984795	98.79	96.36
213	0.569972	0.985715	98.82	96.43
214	0.571175	0.987153	98.86	96.54
215	0.414874	0.986738	98.84	96.47
216	0.421362	0.987996	98.82	96.43
217	0.46531	0.986602	98.77	96.3
218	0.513603	0.984166	98.8	96.39
219	0.542096	0.985063	98.82	96.46
220	0.532775	0.98731	98.8	96.37
221	0.491992	0.986782	98.82	96.43
222	0.5866	0.986062	98.81	96.41
223	0.56678	0.986105	98.8	96.37
224	0.503432	0.986087	98.85	96.52
225	0.589311	0.985814	98.81	96.41
226	0.523301	0.987488	98.83	96.47
227	0.425763	0.98694	98.84	96.49
228	0.389891	0.98635	98.83	96.47
229	0.518417	0.987727	98.85	96.52
230	0.405712	0.987511	98.91	96.69
231	0.600506	0.986465	98.86	96.55
232	0.444487	0.986145	98.85	96.54
233	0.37728	0.98524	98.84	96.51
234	0.417452	0.983992	98.81	96.42
235	0.675117	0.987822	98.85	96.52
236	0.50151	0.986528	98.85	96.52
237	0.433723	0.986399	98.83	96.47
238	0.503662	0.986243	98.85	96.54
239	0.57564	0.988149	98.89	96.63
240	0.473495	0.98552	98.96	96.86
241	0.580755	0.988824	98.91	96.7
242	0.580633	0.986998	98.84	96.49
243	0.432661	0.984369	98.88	96.61
244	0.627077	0.987896	98.84	96.5
245	0.641812	0.986424	98.82	96.44
246	0.52444	0.984039	98.85	96.52
247	0.615277	0.987674	98.85	96.52
248	0.664026	0.987453	98.87	96.57
249	0.320328	0.98052	98.86	96.56
250	0.465577	0.987676	98.96	96.84
251	0.401864	0.982806	98.79	96.38
252	0.343533	0.981032	98.84	96.52
253	0.479287	0.985453	98.86	96.56
254	0.413233	0.984349	98.8	96.38
255	0.415042	0.985076	98.8	96.38
256	0.431455	0.985716	98.83	96.48
257	0.473292	0.984619	98.8	96.36
258	0.307115	0.98748	98.82	96.44
259	0.299	0.985227	98.82	96.42
260	0.455962	0.986718	98.8	96.37
261	0.474941	0.987283	98.83	96.47
262	0.472207	0.985861	98.77	96.29
263	0.507487	0.986841	98.78	96.32
264	0.433502	0.987372	98.89	96.64
265	0.450509	0.986982	98.8	96.37
266	0.516737	0.986715	98.83	96.47
267	0.456724	0.985575	98.84	96.48
268	0.510726	0.98628	98.85	96.54
269	0.481322	0.987659	98.8	96.38
270	0.451457	0.986047	98.87	96.6
271	0.444466	0.984789	98.87	96.58
272	0.466833	0.987237	98.65	95.95
273	0.414806	0.985073	98.79	96.37
274	0.473044	0.986637	98.82	96.44
275	0.501406	0.987725	98.83	96.48
276	0.406569	0.986988	98.85	96.53
277	0.409781	0.986871	98.79	96.34
278	0.445127	0.986681	98.82	96.44
279	0.488433	0.986522	98.85	96.52
280	0.432596	0.987122	98.81	96.41
281	0.491348	0.986716	98.81	96.42
282	0.47543	0.986487	98.82	96.44
283	0.457519	0.985776	98.84	96.49
284	0.443877	0.986915	98.76	96.27
285	0.419694	0.984739	98.75	96.25
286	0.51284	0.986397	98.85	96.52
287	0.41862	0.985491	98.84	96.48
288	0.483456	0.986373	98.83	96.46
289	0.399572	0.977081	96.69	90.93
290	0.562506	0.983025	96.74	90.92
291	0.883101	0.984485	98.52	95.68
292	0.191055	0.98268	96.27	89.66
293	0.0891108	0.985088	96.18	89.31
294	0.095907	0.980601	96.28	89.56
295	0.104771	0.979382	96.27	89.66
296	0.270801	0.98687	96.27	89.69
297	0.093006	0.979786	96.31	89.84
298	0.339019	0.987103	95.88	88.55
299	0.167191	0.986133	96.42	89.96
300	0.0874455	0.978876	96.36	89.91
301	0.201527	0.984148	96.35	89.83
302	0.0955617	0.981501	96.16	89.32
303	0.441409	0.98504	97.05	91.76
304	0.58779	0.984515	98.48	95.56
305	0.690224	0.982965	98.87	96.62
306	0.559585	0.980058	98.82	96.48
307	0.397741	0.975395	98.02	94.44
308	0.518103	0.982319	97.95	94.21
309	0.508541	0.986435	98.83	96.47
310	0.330631	0.984725	98.82	96.42
311	0.599092	0.984579	98.82	96.43
312	0.517985	0.985119	98.8	96.39
313	0.405134	0.987562	98.91	96.7
314	0.550983	0.985943	98.84	96.49
315	0.47481	0.985871	98.81	96.41
316	0.485363	0.98743	98.95	96.8
317	0.594115	0.985944	98.86	96.55
318	0.524351	0.987742	98.87	96.6
319	0.472961	0.986312	98.79	96.36
320	0.581017	0.986532	98.81	96.42
321	0.525324	0.986646	98.86	96.56
322	0.54728	0.985409	98.81	96.43
323	0.465153	0.986635	98.82	96.43
324	0.574793	0.986884	98.88	96.6
325	0.44839	0.983987	98.88	96.61
326	0.576848	0.98696	98.87	96.58
327	0.485952	0.986669	98.84	96.51
328	0.650301	0.984463	98.85	96.51
329	0.542717	0.985907	98.84	96.49
330	0.551242	0.98486	98.85	96.52
331	0.630161	0.986316	98.85	96.51
332	0.535416	0.985532	98.83	96.47
333	0.495057	0.985305	98.93	96.77
334	0.559645	0.98555	98.82	96.45
335	0.418689	0.984921	98.73	96.21
336	0.466853	0.985535	98.84	96.5
337	0.545667	0.983207	98.8	96.39
338	0.456535	0.98425	98.8	96.4
339	0.448291	0.984235	98.86	96.53
340	0.527851	0.984779	98.86	96.55
341	0.47837	0.985108	98.86	96.54
342	0.0357051	0.98449	98.83	96.46
343	0.58135	0.985986	98.8	96.37
344	0.563221	0.986798	98.8	96.39
345	0.537555	0.986387	98.8	96.36
346	0.544073	0.988072	98.87	96.59
347	0.649805	0.988797	98.85	96.51
348	0.358235	0.986756	98.82	96.41
349	0.546084	0.987629	98.79	96.33
350	0.692633	0.988103	98.81	96.4
351	0.631712	0.988652	98.81	96.41
352	0.638737	0.987581	98.8	96.38
353	0.596641	0.987012	98.78	96.32
354	0.56369	0.989201	98.85	96.5
355	0.672387	0.988003	98.81	96.4
356	0.570959	0.988058	98.81	96.4
357	0.619888	0.987801	98.83	96.45
358	0.671808	0.987619	98.84	96.5
359	0.646407	0.987645	98.8	96.37
360	0.571286	0.989234	98.86	96.55
361	0.539809	0.98749	98.81	96.39
362	0.569277	0.987014	98.85	96.51
363	0.595288	0.987427	98.84	96.47
364	0.570915	0.986853	98.8	96.38
365	0.612691	0.987317	98.79	96.35
366	0.623858	0.987581	98.8	96.36
367	0.58409	0.98783	98.86	96.55
368	0.615012	0.986939	98.79	96.35
369	0.576627	0.987125	98.8	96.39
370	0.585215	0.987344	98.84	96.49
371	0.507736	0.986615	98.86	96.54
372	0.504471	0.986826	98.85	96.51
373	0.560238	0.98747	98.82	96.44
374	0.543347	0.987847	98.79	96.35
375	0.698205	0.987462	98.86	96.55
376	0.636679	0.986515	98.83	96.45
377	0.658129	0.986976	98.83	96.45
378	0.59654	0.986265	98.84	96.48
379	0.59625	0.987384	98.8	96.38
380	0.627824	0.985269	98.79	96.36
381	0.327653	0.983996	98.81	96.42
382	0.486926	0.984909	98.83	96.44
383	0.588032	0.985116	98.85	96.51
384	0.450101	0.985823	98.83	96.48
385	0.0128721	0.988356	97.38	92.19
386	0.567881	0.982414	98.81	96.43
387	0.657813	0.984132	98.78	96.31
388	0.537175	0.983622	98.85	96.52
389	0.631961	0.985396	98.78	96.32
390	0.599054	0.983778	98.77	96.31
391	0.458635	0.985157	98.86	96.55
392	0.644057	0.986084	98.74	96.24
393	0.489942	0.985516	98.8	96.38
394	0.672636	0.985465	98.84	96.51
395	0.649575	0.987084	98.79	96.36
396	0.641593	0.985497	98.77	96.31
397	0.554906	0.984854	98.8	96.38
398	0.647148	0.988665	98.78	96.33
399	0.419548	0.984249	98.81	96.42
400	0.592388	0.986217	98.84	96.5
401	0.571883	0.985235	98.79	96.36
402	0.658709	0.986383	98.81	96.42
403	0.654246	0.985911	98.78	96.34
404	0.376605	0.987543	97.36	92.48
405	0.503923	0.986303	98.84	96.49
406	0.571189	0.986515	98.71	96.11
407	0.64877	0.985347	98.79	96.35
408	0.538291	0.987884	99.04	97.05
409	0.535166	0.985222	98.74	96.2
410	0.581564	0.986525	98.78	96.33
411	0.528523	0.986152	98.77	96.31
412	0.570512	0.989741	98.92	96.73
413	0.632518	0.988281	98.85	96.51
414	0.674675	0.989217	98.88	96.61
415	0.621561	0.989977	98.8	96.39
416	0.52234	0.988688	98.86	96.55
417	0.402003	0.987989	98.87	96.58
418	0.639076	0.98923	98.86	96.55
419	0.809606	0.989916	98.87	96.55
420	0.769779	0.990017	98.83	96.45
421	0.716641	0.990083	98.84	96.48
422	0.784198	0.989807	98.89	96.62
423	0.71833	0.989853	98.93	96.74
424	0.542387	0.988946	98.92	96.7
425	0.620915	0.98872	98.82	96.44
426	0.64214	0.989164	98.86	96.55
427	0.644552	0.989622	98.89	96.65
428	0.522428	0.987346	98.86	96.56
429	0.733796	0.989449	98.88	96.61
430	0.682433	0.98928	98.85	96.53
431	0.582761	0.989355	98.89	96.63
432	0.695047	0.990029	98.89	96.61
433	0.565664	0.99	98.93	96.75
434	0.652234	0.990147	98.87	96.57
435	0.515567	0.988465	98.86	96.55
436	0.680833	0.989056	98.86	96.53
437	0.686303	0.990938	98.88	96.6
438	0.634962	0.990141	98.79	96.36
439	0.67337	0.989865	98.9	96.67
440	0.608852	0.990224	98.87	96.57
441	0.685725	0.989946	98.84	96.51
442	0.652899	0.98899	98.85	96.53
443	0.68579	0.989522	98.83	96.46
444	0.670501	0.98936	98.86	96.56
445	0.699293	0.989904	98.91	96.68
446	0.691371	0.989547	98.9	96.67
447	0.796773	0.988726	98.81	96.41
448	0.796653	0.990072	98.88	96.61
449	0.916942	0.990793	98.87	96.57
450	0.680306	0.989725	98.87	96.57
451	0.847482	0.99051	98.84	96.5
452	0.750014	0.990597	98.83	96.47
453	0.645059	0.989226	98.84	96.49
454	0.961836	0.989066	98.84	96.48
455	0.683873	0.988487	98.86	96.54
456	0.839618	0.989249	98.88	96.59
457	0.680111	0.988921	98.87	96.56
458	0.913795	0.989629	98.88	96.59
459	0.669215	0.988462	98.86	96.54
460	0.649321	0.988865	98.88	96.6
461	0.75789	0.988025	98.88	96.63
462	0.493168	0.98834	98.93	96.75
463	0.822267	0.988446	98.86	96.55
464	0.671372	0.989493	98.83	96.47
465	0.336028	0.988863	98.83	96.45
466	0.679513	0.989599	98.85	96.51
467	0.58295	0.989908	98.85	96.53
468	0.53542	0.988999	98.83	96.46
469	0.412002	0.988682	98.83	96.46
470	0.604905	0.988984	98.87	96.56
471	0.587993	0.989603	98.84	96.5
472	0.614769	0.989818	98.83	96.45
473	0.625989	0.990164	98.87	96.59
474	0.598465	0.990166	98.9	96.67
475	0.848199	0.990354	98.96	96.84
476	0.605742	0.990663	98.9	96.68
477	0.752291	0.990471	98.86	96.56
478	0.567436	0.990569	98.92	96.73
479	0.592486	0.990135	98.85	96.52
480	0.612545	0.99096	98.93	96.74
481	0.631429	0.990648	98.93	96.75
482	0.646273	0.990522	98.9	96.67
483	0.828852	0.990242	98.81	96.39
484	0.632907	0.989425	98.83	96.47
485	0.516825	0.988854	98.85	96.54
486	0.631833	0.988977	98.86	96.56
487	0.605152	0.989712	98.96	96.83
488	0.690604	0.989565	98.82	96.44
489	0.716319	0.98977	98.85	96.52
490	0.648781	0.989086	98.81	96.4
491	0.684762	0.989057	98.88	96.59
492	0.500271	0.987851	98.86	96.55
493	1.39777	0.98806	98.8	96.4
494	1.48282	0.985611	98.7	96.14
495	1.16295	0.988068	98.01	94.28
496	0.875533	0.987868	98.25	94.9
497	1.21047	0.987794	98.88	96.65
498	1.33866	0.987335	98.82	96.49
499	0.406302	0.988853	95.81	88.36
500	1.3012	0.989265	99.02	96.99
501	1.1997	0.989278	97.7	93.45
502	1.38355	0.988603	98.79	96.39
Mean	0.556051	0.985944	98.5618	95.7589

## Sheet: Table S6
Table S6. Comparison and genotyping consistency of SNP on chromosome 3 between low-depth sequencing and 20× depth sequencing.
Samples	Same SNP number	Differential SNP number	Non-consistency	Consistency
1	301719	20428	0.0677054	0.932295
2	363580	21212	0.058342	0.941658
3	458636	21647	0.0471986	0.952801
4	416888	19673	0.0471901	0.95281
5	522603	22896	0.0438115	0.956188
6	512011	21691	0.0423643	0.957636
7	499856	21052	0.0421161	0.957884
8	509481	20671	0.0405727	0.959427
9	524516	19834	0.0378139	0.962186
10	519360	19453	0.0374557	0.962544
11	534241	17644	0.0330263	0.966974
12	546844	16265	0.0297434	0.970257
13	554382	15779	0.0284623	0.971538
14	558251	14788	0.0264899	0.97351
15	551701	13948	0.0252818	0.974718
16	543382	13679	0.0251738	0.974826
17	557807	12775	0.0229022	0.977098
18	561364	12170	0.0216793	0.978321
19	568548	8549	0.0150365	0.984963
20	569570	7625	0.0133873	0.986613
Mean	508737	17089	0.0352877	0.964712

## Sheet: Table S7
Table S7. SNPs potential or significantly associated with traits.
SNP	Chrom	Position	Ref/Alt	Ensembl ID	Gene Name	Gene Position	P-value	Traits
1_53118405	1	53118405	C/T	ENSGALG00010015391	SYN3	inside gene	1.46×10-8	C20:2
1_53120150	1	53120150	A/T	ENSGALG00010015391	SYN3	inside gene	3.56×10-9	C20:2
1_53178491	1	53178491	A/G	ENSGALG00010015391	SYN3	inside gene	4.56×10-8	C20:2
1_53448483	1	53448483	T/C	ENSGALG00010015635	ABTB3	inside gene	3.13×10-9	C20:2
1_53450834	1	53450834	C/T	ENSGALG00010015635	ABTB3	inside gene	3.68×10-10	C20:2
1_53573700	1	53573700	A/G	ENSGALG00010015635	ABTB3	inside gene	1.16×10-8	C20:2
1_53799797	1	53799797	G/A	ENSGALG00010010996	RFX4	inside gene	1.43×10-9	C20:2
1_53800443	1	53800443	T/C	ENSGALG00010010996	RFX4	inside gene	1.43×10-9	C20:2
1_54168702	1	54168702	T/C	ENSGALG00010015824	‒	inside gene	1.23×10-8	C20:2
1_63877258	1	63877258	T/C	ENSGALG00010014938	‒	inside gene	4.12×10-8	C20:2
1_63878513	1	63878513	T/C	ENSGALG00010014938	‒	inside gene	4.12×10-8	C20:2
1_63878777	1	63878777	G/T	ENSGALG00010014938	‒	inside gene	3.23×10-8	C20:2
1_82838755	1	82838755	A/G	ENSGALG00010006517	ZBTB20	nearest gene	4.65×10-8	C20:2
1_82839388	1	82839388	T/C	ENSGALG00010006517	ZBTB20	nearest gene	4.63×10-8	C20:2
1_82839637	1	82839637	T/C	ENSGALG00010006517	ZBTB20	nearest gene	2.74×10-8	C20:2
4_17844154	4	17844154	C/T	ENSGALG00010011617	MAMLD1	nearest gene	5.09×10-9	C20:2
5_56246557	5	56246557	A/G	ENSGALG00010020239	‒	inside gene	1.76×10-8	C20:2
5_58163799	5	58163799	T/C	ENSGALG00010020418	‒	inside gene	2.91×10-8	C20:2
5_58634269	5	58634269	A/G	ENSGALG00010018312	PRPF39	inside gene	4.50×10-9	C20:2
5_58634715	5	58634715	G/T	ENSGALG00010018312	PRPF39	inside gene	4.50×10-9	C20:2
5_58634833	5	58634833	T/G	ENSGALG00010018312	PRPF39	inside gene	4.50×10-9	C20:2
5_58635351	5	58635351	C/T	ENSGALG00010018312	PRPF39	inside gene	2.24×10-9	C20:2
5_58636964	5	58636964	G/A	ENSGALG00010018312	PRPF39	inside gene	1.55×10-9	C20:2
5_58637070	5	58637070	A/G	ENSGALG00010018312	PRPF39	inside gene	1.55×10-9	C20:2
5_58642992	5	58642992	T/G	ENSGALG00010020279	‒	nearest gene	1.18×10-8	C20:2
5_58654747	5	58654747	A/G	ENSGALG00010020279	‒	nearest gene	4.67×10-8	C20:2
5_59270334	5	59270334	G/A	ENSGALG00010018398	LRFN5	nearest gene	4.43×10-9	C20:2
5_59270514	5	59270514	C/T	ENSGALG00010018398	LRFN5	nearest gene	4.43×10-9	C20:2
5_59271443	5	59271443	T/C	ENSGALG00010018398	LRFN5	nearest gene	4.43×10-9	C20:2
5_59280171	5	59280171	A/G	ENSGALG00010018398	LRFN5	nearest gene	1.15×10-8	C20:2
5_59280446	5	59280446	A/G	ENSGALG00010018398	LRFN5	nearest gene	1.15×10-8	C20:2
5_59282286	5	59282286	G/C	ENSGALG00010018398	LRFN5	nearest gene	6.97×10-10	C20:2
5_59286077	5	59286077	G/A	ENSGALG00010018398	LRFN5	nearest gene	4.48×10-9	C20:2
5_59314976	5	59314976	T/C	ENSGALG00010020165	‒	nearest gene	3.21×10-9	C20:2
5_59317022	5	59317022	A/T	ENSGALG00010020165	‒	nearest gene	1.05×10-9	C20:2
6_6381194	6	6381194	T/G	ENSGALG00010011362	‒	inside gene	2.78×10-8; 1.64×10-8; 1.63×10-8	C18:2n6c; ∑ꞷ-6; ∑PUFA
6_6394358	6	6394358	A/G	ENSGALG00010011362	‒	inside gene	4.28×10-8; 3.25×10-8	∑ꞷ-6; ∑PUFA
6_6394360	6	6394360	A/G	ENSGALG00010011362	‒	inside gene	4.28×10-8; 3.25×10-8	∑ꞷ-6; ∑PUFA
6_6394573	6	6394573	G/A	ENSGALG00010011362	‒	inside gene	4.28×10-8; 3.25×10-8	∑ꞷ-6; ∑PUFA
7_25584458	7	25584458	T/C	ENSGALG00010022112; ENSGALG00010022113	‒	inside gene	2.52×10-8	C20:2
15_7880899	15	7880899	T/C	ENSGALG00010023999	DGCR14	nearest gene	1.62×10-9; 8.49×10-9; 9.03×10-9	C18:2n6c; ∑ꞷ-6; ∑PUFA
19_1375679	19	1375679	T/C	ENSGALG00010029171	‒	inside gene	3.96×10-8; 4.65×10-8	C14:0; C20:4n6
19_1375768	19	1375768	G/T	ENSGALG00010029171	‒	inside gene	3.96×10-8; 4.65×10-8	C14:0; C20:4n6
19_1375769	19	1375769	A/C	ENSGALG00010029171	‒	inside gene	3.96×10-8; 4.65×10-8	C14:0; C20:4n6
* The “‒” in the table indicates that the annotated genes do not have specific gene names.

## Sheet: Table S8
Table S8. KEGG significantly enriched pathways.
Pathway	Gene ratio	P-value	Q-value	Number	Class	Genes
ko00562 Inositol phosphate metabolism	0.076	0	0.00513826	6	Metabolism	IPMK;MTMR1;MTM1;PIK3C2G;PLCZ1;MTMR4
ko04070 Phosphatidylinositol signaling system	0.061	0.000250075	0.00900271	6	Environmental Information Processing	IPMK;MTMR1;MTM1;PIK3C2G;PLCZ1;MTMR4
ko04141 Protein processing in endoplasmic reticulum	0.033	0.0118182	0.23917	5	Genetic Information Processing	UBE2D1;CKAP4;ERO1A;XBP1;DERL3
ko04623 Cytosolic DNA-sensing pathway	0.055	0.0132872	0.23917	3	Organismal Systems	POLR3B;CCL4;CCL5

## Sheet: Table S9
Table S9. GO significantly enriched entries.
GO Term	Gene ratio	P-value	Q-value	Number	Class	Genes
GO:0038018 Wnt receptor catabolic process	1	0.000114992	0.29753	2	Biological Process	ZNRF3;RNF43
GO:0004438 phosphatidylinositol-3-phosphatase activity	0.231	0.000274093	0.0720208	3	Molecular Function	MTMR1;MTM1;MTMR4
GO:0090240 positive regulation of histone H4 acetylation	0.667	0.000342539	0.29753	2	Biological Process	SMARCB1;AUTS2
GO:0052744 phosphatidylinositol monophosphate phosphatase activity	0.214	0.000346254	0.0720208	3	Molecular Function	MTMR1;MTM1;MTMR4
GO:0003383 apical constriction	0.5	0.00068024	0.29753	2	Biological Process	EPB41L5;FRMD6
GO:0005125 cytokine activity	0.057	0.000702067	0.0966604	6	Molecular Function	BMP4;INHBB;MIF;CCLL4;CCL4;CCL5
GO:0052629 phosphatidylinositol-3,5-bisphosphate 3-phosphatase activity	0.4	0.00100923	0.0966604	2	Molecular Function	MTMR1;MTM1
GO:0042056 chemoattractant activity	0.143	0.00120092	0.0966604	3	Molecular Function	BMP4;LGALS3;MIF
GO:0051248 negative regulation of protein metabolic process	0.026	0.00125704	0.29753	15	Biological Process	MTM1;TIMP3;FBXO7;PWP1;BMP4;ATG14;SOCS4;SAMD4A;INHBB;RTRAF;STYX;SMARCB1;MIF;CRKL;LIMK1
GO:0070227 lymphocyte apoptotic process	0.089	0.00135765	0.29753	4	Biological Process	BMP4;LGALS3;CHEK2;MIF
GO:0004955 prostaglandin receptor activity	0.333	0.00150374	0.0966604	2	Molecular Function	PTGDR;PTGER2
GO:0003382 epithelial cell morphogenesis	0.136	0.00161612	0.29753	3	Biological Process	EPB41L5;FRMD6;CLDN3
GO:0072669 tRNA-splicing ligase complex	0.333	0.00164099	0.281469	2	Cellular Component	RTCB;RTRAF
GO:0034331 cell junction maintenance	0.13	0.00184401	0.29753	3	Biological Process	FERMT2;CHCHD10;CLDN3
GO:0008009 chemokine activity	0.12	0.002016	0.0966604	3	Molecular Function	CCLL4;CCL4;CCL5
GO:0004954 prostanoid receptor activity	0.286	0.00209121	0.0966604	2	Molecular Function	PTGDR;PTGER2
GO:0106018 phosphatidylinositol-3,5-bisphosphate phosphatase activity	0.286	0.00209121	0.0966604	2	Molecular Function	MTMR1;MTM1
GO:0070372 regulation of ERK1 and ERK2 cascade	0.042	0.0020984	0.29753	7	Biological Process	LMO3;TIMP3;FERMT2;BMP4;STYX;MIF;CRKL
GO:1901838 positive regulation of transcription of nucleolar large rRNA by RNA polymerase I	0.286	0.00233084	0.29753	2	Biological Process	PWP1;SMARCB1
GO:0052866 phosphatidylinositol phosphate phosphatase activity	0.107	0.00280833	0.116827	3	Molecular Function	MTMR1;MTM1;MTMR4
GO:0090239 regulation of histone H4 acetylation	0.25	0.00308591	0.29753	2	Biological Process	SMARCB1;AUTS2
GO:0042326 negative regulation of phosphorylation	0.035	0.0032262	0.29753	8	Biological Process	GPR50;FBXO7;PWP1;BMP4;ATG14;SOCS4;RTRAF;CRKL
GO:0045620 negative regulation of lymphocyte differentiation	0.107	0.00327995	0.29753	3	Biological Process	HMGB3;FBXO7;BMP4
GO:0070371 ERK1 and ERK2 cascade	0.039	0.00340486	0.29753	7	Biological Process	LMO3;TIMP3;FERMT2;BMP4;STYX;MIF;CRKL
GO:0005819 spindle	0.034	0.00343272	0.281469	8	Cellular Component	IQCB1;DLGAP5;NIN;RTRAF;CLASP1;CCDC117;KLHL22;SBDS
GO:0035091 phosphatidylinositol binding	0.036	0.00358441	0.132431	7	Molecular Function	MTM1;APPL2;PIK3C2G;PLCZ1;FERMT2;PITPNB;HIP1
GO:0071887 leukocyte apoptotic process	0.067	0.0039253	0.29753	4	Biological Process	BMP4;LGALS3;CHEK2;MIF
GO:0006388 tRNA splicing, via endonucleolytic cleavage and ligation	0.222	0.0039397	0.29753	2	Biological Process	RTCB;RTRAF
GO:0046325 negative regulation of glucose import	0.222	0.0039397	0.29753	2	Biological Process	GPR50;APPL2
GO:0004953 icosanoid receptor activity	0.2	0.00439229	0.132431	2	Molecular Function	PTGDR;PTGER2
GO:0070228 regulation of lymphocyte apoptotic process	0.097	0.00439604	0.29753	3	Biological Process	BMP4;LGALS3;MIF
GO:0032269 negative regulation of cellular protein metabolic process	0.025	0.00463692	0.29753	13	Biological Process	MTM1;TIMP3;FBXO7;PWP1;BMP4;ATG14;SOCS4;SAMD4A;RTRAF;STYX;SMARCB1;CRKL;LIMK1
GO:0070231 T cell apoptotic process	0.094	0.00481304	0.29753	3	Biological Process	BMP4;LGALS3;CHEK2
GO:0031974 membrane-enclosed lumen	0.015	0.00484099	0.281469	45	Cellular Component	ZBTB20;DNAJC9;IPMK;NUAK1;MTERF2;GPR50;WASHC4;ALDH1L2;TXNRD1;IDS;AFF2;PLCZ1;FBXO7;RTCB;PRDM4;PWP1;TXNDC16;ERO1A;FERMT2;FANCM;IQCB1;EAF2;LGALS3;WDHD1;GCH1;SAMD4A;CGRRF1;EPB41L5;NIN;RTRAF;STYX;NIFK;TSN;CHEK2;HSCB;CHCHD10;SMARCB1;SLC2A11;MIF;CABIN1;CRKL;MED15;SBDS;LIMK1;SUPT4H1
GO:0043233 organelle lumen	0.015	0.00484099	0.281469	45	Cellular Component	ZBTB20;DNAJC9;IPMK;NUAK1;MTERF2;GPR50;WASHC4;ALDH1L2;TXNRD1;IDS;AFF2;PLCZ1;FBXO7;RTCB;PRDM4;PWP1;TXNDC16;ERO1A;FERMT2;FANCM;IQCB1;EAF2;LGALS3;WDHD1;GCH1;SAMD4A;CGRRF1;EPB41L5;NIN;RTRAF;STYX;NIFK;TSN;CHEK2;HSCB;CHCHD10;SMARCB1;SLC2A11;MIF;CABIN1;CRKL;MED15;SBDS;LIMK1;SUPT4H1
GO:0070013 intracellular organelle lumen	0.015	0.00484099	0.281469	45	Cellular Component	ZBTB20;DNAJC9;IPMK;NUAK1;MTERF2;GPR50;WASHC4;ALDH1L2;TXNRD1;IDS;AFF2;PLCZ1;FBXO7;RTCB;PRDM4;PWP1;TXNDC16;ERO1A;FERMT2;FANCM;IQCB1;EAF2;LGALS3;WDHD1;GCH1;SAMD4A;CGRRF1;EPB41L5;NIN;RTRAF;STYX;NIFK;TSN;CHEK2;HSCB;CHCHD10;SMARCB1;SLC2A11;MIF;CABIN1;CRKL;MED15;SBDS;LIMK1;SUPT4H1
GO:0000394 RNA splicing, via endonucleolytic cleavage and ligation	0.2	0.00489002	0.29753	2	Biological Process	RTCB;RTRAF
GO:0035066 positive regulation of histone acetylation	0.2	0.00489002	0.29753	2	Biological Process	SMARCB1;AUTS2
GO:1901836 regulation of transcription of nucleolar large rRNA by RNA polymerase I	0.2	0.00489002	0.29753	2	Biological Process	PWP1;SMARCB1
GO:1905048 regulation of metallopeptidase activity	0.2	0.00489002	0.29753	2	Biological Process	TIMP3;CLDN3
GO:0031400 negative regulation of protein modification process	0.03	0.00533113	0.29753	9	Biological Process	FBXO7;PWP1;BMP4;ATG14;SOCS4;RTRAF;SMARCB1;CRKL;LIMK1
GO:0001933 negative regulation of protein phosphorylation	0.035	0.00570408	0.29753	7	Biological Process	FBXO7;PWP1;BMP4;ATG14;SOCS4;RTRAF;CRKL
GO:0043954 cellular component maintenance	0.088	0.00571672	0.29753	3	Biological Process	FERMT2;CHCHD10;CLDN3
GO:0031323 regulation of cellular metabolic process	0.015	0.00585293	0.29753	52	Biological Process	ZBTB20;UBE2D1;CISD1;NUAK1;MTERF2;RFX4;CRY1;GPR50;HMGB3;MTM1;APPL2;AFF2;LMO3;TIMP3;FBXO7;ASCL4;PRDM4;PWP1;PSMC6;FERMT2;BMP4;FANCM;ATG14;EAF2;SOCS4;GCH1;SAMD4A;RALB;INHBB;GLI2;SAV1;RTRAF;STYX;TFCP2L1;MN1;CHEK2;CCDC117;XBP1;GSC2;CHCHD10;SMARCB1;MIF;TBX6;CRKL;KLHL22;MED15;AUTS2;HIP1;LIMK1;SUPT4H1;HSF5;CLDN3
GO:0010829 negative regulation of glucose transmembrane transport	0.182	0.00593473	0.29753	2	Biological Process	GPR50;APPL2
GO:0042790 nucleolar large rRNA transcription by RNA polymerase I	0.182	0.00593473	0.29753	2	Biological Process	PWP1;SMARCB1
GO:0046653 tetrahydrofolate metabolic process	0.182	0.00593473	0.29753	2	Biological Process	ALDH1L2;GCH1
GO:0048523 negative regulation of cellular process	0.015	0.00615421	0.29753	44	Biological Process	ZBTB20;DRD3;RFX4;CRY1;GPR50;HMGB3;MTM1;APPL2;CHST11;LMO3;CAPZA3;TIMP3;FBXO7;PWP1;ERO1A;FERMT2;BMP4;LRFN5;IQCB1;ATG14;LGALS3;SOCS4;SAMD4A;EPB41L5;GMFB;INHBB;SAV1;RTRAF;STYX;TFCP2L1;MN1;CHEK2;ZNRF3;SUSD2;MMP11;SMARCB1;DERL3;MIF;CRKL;KLHL22;LIMK1;SUPT4H1;RNF43;CLDN3
GO:0042379 chemokine receptor binding	0.081	0.00623205	0.132431	3	Molecular Function	CCLL4;CCL4;CCL5
GO:0009894 regulation of catabolic process	0.023	0.00638334	0.29753	14	Biological Process	ZBTB20;CISD1;GPR50;MTM1;TIMP3;FBXO7;PSMC6;ATG14;SOCS4;SAMD4A;RALB;STYX;CHEK2;KLHL22
GO:0001664 G protein-coupled receptor binding	0.037	0.00642602	0.132431	6	Molecular Function	SAV1;ZNRF3;CCLL4;RNF43;CCL4;CCL5
GO:0048519 negative regulation of biological process	0.015	0.00660024	0.29753	47	Biological Process	ZBTB20;DRD3;RFX4;CRY1;GPR50;HMGB3;MTM1;APPL2;CHST11;RNF128;AFF2;LMO3;CAPZA3;TIMP3;FBXO7;PWP1;ERO1A;FERMT2;BMP4;LRFN5;IQCB1;ATG14;LGALS3;SOCS4;SAMD4A;EPB41L5;GMFB;INHBB;SAV1;RTRAF;STYX;TFCP2L1;TSN;MN1;CHEK2;ZNRF3;SUSD2;MMP11;SMARCB1;DERL3;MIF;CRKL;KLHL22;LIMK1;SUPT4H1;RNF43;CLDN3
GO:0051246 regulation of protein metabolic process	0.018	0.00687594	0.29753	26	Biological Process	UBE2D1;NUAK1;RFX4;MTM1;TIMP3;FBXO7;PWP1;PSMC6;FERMT2;BMP4;FANCM;ATG14;SOCS4;SAMD4A;RALB;INHBB;RTRAF;STYX;CHEK2;SMARCB1;MIF;CRKL;AUTS2;HIP1;LIMK1;CLDN3
GO:0009303 rRNA transcription	0.167	0.00707172	0.29753	2	Biological Process	PWP1;SMARCB1
GO:0010563 negative regulation of phosphorus metabolic process	0.031	0.00720864	0.29753	8	Biological Process	GPR50;FBXO7;PWP1;BMP4;ATG14;SOCS4;RTRAF;CRKL
GO:0045936 negative regulation of phosphate metabolic process	0.031	0.00720864	0.29753	8	Biological Process	GPR50;FBXO7;PWP1;BMP4;ATG14;SOCS4;RTRAF;CRKL
GO:0005654 nucleoplasm	0.016	0.0072455	0.281469	38	Cellular Component	ZBTB20;DNAJC9;IPMK;NUAK1;GPR50;WASHC4;ALDH1L2;TXNRD1;AFF2;PLCZ1;FBXO7;RTCB;PRDM4;FERMT2;FANCM;IQCB1;EAF2;LGALS3;WDHD1;GCH1;CGRRF1;EPB41L5;NIN;RTRAF;STYX;NIFK;TSN;CHEK2;HSCB;SMARCB1;SLC2A11;MIF;CABIN1;CRKL;MED15;SBDS;LIMK1;SUPT4H1
GO:0070696 transmembrane receptor protein serine/threonine kinase binding	0.154	0.00746268	0.132431	2	Molecular Function	BMP4;SAV1
GO:0031399 regulation of protein modification process	0.02	0.00758171	0.29753	18	Biological Process	UBE2D1;NUAK1;FBXO7;PWP1;FERMT2;BMP4;FANCM;ATG14;SOCS4;RALB;INHBB;RTRAF;SMARCB1;MIF;CRKL;AUTS2;LIMK1;CLDN3
GO:0071560 cellular response to transforming growth factor beta stimulus	0.037	0.00762993	0.29753	6	Biological Process	APPL2;CHST11;FERMT2;EPB41L5;CRKL;MTMR4
GO:0045444 fat cell differentiation	0.037	0.00785703	0.29753	6	Biological Process	LMO3;ERO1A;FERMT2;INHBB;SAV1;MMP11
GO:0072686 mitotic spindle	0.043	0.00791966	0.281469	5	Cellular Component	IQCB1;NIN;RTRAF;CCDC117;KLHL22
GO:0070242 thymocyte apoptotic process	0.154	0.00829891	0.29753	2	Biological Process	BMP4;CHEK2
GO:0019222 regulation of metabolic process	0.014	0.0085545	0.29753	56	Biological Process	ZBTB20;UBE2D1;CISD1;NUAK1;MTERF2;RFX4;POLR3B;CRY1;GPR50;HMGB3;MTM1;APPL2;RNF128;AFF2;LMO3;TIMP3;FBXO7;ASCL4;PRDM4;PWP1;PSMC6;FERMT2;BMP4;FANCM;ATG14;EAF2;SOCS4;GCH1;SAMD4A;EPB41L5;RALB;INHBB;GLI2;SAV1;RTRAF;STYX;TFCP2L1;TSN;MN1;CHEK2;CCDC117;XBP1;GSC2;CHCHD10;SMARCB1;MIF;TBX6;CRKL;KLHL22;MED15;AUTS2;HIP1;LIMK1;SUPT4H1;HSF5;CLDN3
GO:0033612 receptor serine/threonine kinase binding	0.143	0.00864875	0.132431	2	Molecular Function	BMP4;SAV1
GO:0071559 response to transforming growth factor beta	0.036	0.00881436	0.29753	6	Biological Process	APPL2;CHST11;FERMT2;EPB41L5;CRKL;MTMR4
GO:0032268 regulation of cellular protein metabolic process	0.018	0.00915969	0.29753	24	Biological Process	UBE2D1;NUAK1;MTM1;TIMP3;FBXO7;PWP1;PSMC6;FERMT2;BMP4;FANCM;ATG14;SOCS4;SAMD4A;RALB;INHBB;RTRAF;STYX;SMARCB1;MIF;CRKL;AUTS2;HIP1;LIMK1;CLDN3
GO:0043112 receptor metabolic process	0.042	0.00952289	0.29753	5	Biological Process	DRD3;RALB;ZNRF3;HIP1;RNF43
GO:0031329 regulation of cellular catabolic process	0.023	0.0095504	0.29753	12	Biological Process	ZBTB20;CISD1;MTM1;TIMP3;FBXO7;PSMC6;ATG14;SOCS4;SAMD4A;RALB;STYX;KLHL22
GO:0006760 folic acid-containing compound metabolic process	0.143	0.00961427	0.29753	2	Biological Process	ALDH1L2;GCH1
GO:1904263 positive regulation of TORC1 signaling	0.143	0.00961427	0.29753	2	Biological Process	GPR137C;KLHL22
GO:2000758 positive regulation of peptidyl-lysine acetylation	0.143	0.00961427	0.29753	2	Biological Process	SMARCB1;AUTS2
GO:0048018 receptor ligand activity	0.027	0.00980652	0.132431	8	Molecular Function	BMP4;LGALS3;GMFB;INHBB;MIF;CCLL4;CCL4;CCL5
GO:0046488 phosphatidylinositol metabolic process	0.041	0.00984969	0.29753	5	Biological Process	MTMR1;MTM1;PIK3C2G;ATG14;SOCS4
GO:0001691 pseudophosphatase activity	1	0.010187	0.132431	1	Molecular Function	STYX
GO:0003933 GTP cyclohydrolase activity	1	0.010187	0.132431	1	Molecular Function	GCH1
GO:0003934 GTP cyclohydrolase I activity	1	0.010187	0.132431	1	Molecular Function	GCH1
GO:0003972 RNA ligase (ATP) activity	1	0.010187	0.132431	1	Molecular Function	RTCB
GO:0004343 glucosamine 6-phosphate N-acetyltransferase activity	1	0.010187	0.132431	1	Molecular Function	GNPNAT1
GO:0004423 iduronate-2-sulfatase activity	1	0.010187	0.132431	1	Molecular Function	IDS
GO:0004956 prostaglandin D receptor activity	1	0.010187	0.132431	1	Molecular Function	PTGDR
GO:0008452 RNA ligase activity	1	0.010187	0.132431	1	Molecular Function	RTCB
GO:0008479 queuine tRNA-ribosyltransferase activity	1	0.010187	0.132431	1	Molecular Function	QTRT2
GO:0016155 formyltetrahydrofolate dehydrogenase activity	1	0.010187	0.132431	1	Molecular Function	ALDH1L2
GO:0030023 extracellular matrix constituent conferring elasticity	1	0.010187	0.132431	1	Molecular Function	ELN
GO:0050137 NADPH peroxidase activity	1	0.010187	0.132431	1	Molecular Function	TXNRD1
GO:0050178 phenylpyruvate tautomerase activity	1	0.010187	0.132431	1	Molecular Function	MIF
GO:0050290 sphingomyelin phosphodiesterase D activity	1	0.010187	0.132431	1	Molecular Function	SMPD4
GO:0097493 structural molecule activity conferring elasticity	1	0.010187	0.132431	1	Molecular Function	ELN
GO:0032270 positive regulation of cellular protein metabolic process	0.02	0.0103269	0.29753	16	Biological Process	UBE2D1;PSMC6;FERMT2;BMP4;FANCM;ATG14;SOCS4;SAMD4A;RALB;INHBB;SMARCB1;MIF;CRKL;AUTS2;HIP1;CLDN3
GO:0036186 early phagosome membrane	1	0.0106492	0.281469	1	Cellular Component	APPL2
GO:0097409 glial cytoplasmic inclusion	1	0.0106492	0.281469	1	Cellular Component	FBXO7
GO:0097414 classical Lewy body	1	0.0106492	0.281469	1	Cellular Component	FBXO7
GO:0097462 Lewy neurite	1	0.0106492	0.281469	1	Cellular Component	FBXO7
GO:1990038 Lewy body corona	1	0.0106492	0.281469	1	Cellular Component	FBXO7
GO:0000378 RNA exon ligation	1	0.0107642	0.29753	1	Biological Process	RTCB
GO:0000968 tRNA exon ligation	1	0.0107642	0.29753	1	Biological Process	RTCB
GO:0000971 tRNA exon ligation utilizing 2',3' cyclic phosphate of 5'-exon as source of linkage phosphate	1	0.0107642	0.29753	1	Biological Process	RTCB
GO:0007500 mesodermal cell fate determination	1	0.0107642	0.29753	1	Biological Process	BMP4
GO:0014045 establishment of endothelial blood-brain barrier	1	0.0107642	0.29753	1	Biological Process	CLDN3
GO:0021914 negative regulation of smoothened signaling pathway involved in ventral spinal cord patterning	1	0.0107642	0.29753	1	Biological Process	RFX4
GO:0032605 hepatocyte growth factor production	1	0.0107642	0.29753	1	Biological Process	INHBB
GO:0032646 regulation of hepatocyte growth factor production	1	0.0107642	0.29753	1	Biological Process	INHBB
GO:0032686 negative regulation of hepatocyte growth factor production	1	0.0107642	0.29753	1	Biological Process	INHBB
GO:0035504 regulation of myosin light chain kinase activity	1	0.0107642	0.29753	1	Biological Process	FERMT2
GO:0035505 positive regulation of myosin light chain kinase activity	1	0.0107642	0.29753	1	Biological Process	FERMT2
GO:0035998 7,8-dihydroneopterin 3'-triphosphate biosynthetic process	1	0.0107642	0.29753	1	Biological Process	GCH1
GO:0046882 negative regulation of follicle-stimulating hormone secretion	1	0.0107642	0.29753	1	Biological Process	INHBB
GO:0048390 intermediate mesoderm morphogenesis	1	0.0107642	0.29753	1	Biological Process	BMP4
GO:0048391 intermediate mesoderm formation	1	0.0107642	0.29753	1	Biological Process	BMP4
GO:0048392 intermediate mesodermal cell differentiation	1	0.0107642	0.29753	1	Biological Process	BMP4
GO:0051066 dihydrobiopterin metabolic process	1	0.0107642	0.29753	1	Biological Process	GCH1
GO:0055018 regulation of cardiac muscle fiber development	1	0.0107642	0.29753	1	Biological Process	BMP4
GO:0055020 positive regulation of cardiac muscle fiber development	1	0.0107642	0.29753	1	Biological Process	BMP4
GO:0060470 positive regulation of cytosolic calcium ion concentration involved in egg activation	1	0.0107642	0.29753	1	Biological Process	PLCZ1
GO:0060503 bud dilation involved in lung branching	1	0.0107642	0.29753	1	Biological Process	BMP4
GO:0061078 positive regulation of prostaglandin secretion involved in immune response	1	0.0107642	0.29753	1	Biological Process	MIF
GO:0061149 BMP signaling pathway involved in ureter morphogenesis	1	0.0107642	0.29753	1	Biological Process	BMP4
GO:0061150 renal system segmentation	1	0.0107642	0.29753	1	Biological Process	BMP4
GO:0061151 BMP signaling pathway involved in renal system segmentation	1	0.0107642	0.29753	1	Biological Process	BMP4
GO:0061155 pulmonary artery endothelial tube morphogenesis	1	0.0107642	0.29753	1	Biological Process	BMP4
GO:0062025 regulation of SCF-dependent proteasomal ubiquitin-dependent protein catabolic process	1	0.0107642	0.29753	1	Biological Process	STYX
GO:0062026 negative regulation of SCF-dependent proteasomal ubiquitin-dependent catabolic process	1	0.0107642	0.29753	1	Biological Process	STYX
GO:0071846 actin filament debranching	1	0.0107642	0.29753	1	Biological Process	GMFB
GO:0071893 BMP signaling pathway involved in nephric duct formation	1	0.0107642	0.29753	1	Biological Process	BMP4
GO:0072096 negative regulation of branch elongation involved in ureteric bud branching	1	0.0107642	0.29753	1	Biological Process	BMP4
GO:0072097 negative regulation of branch elongation involved in ureteric bud branching by BMP signaling pathway	1	0.0107642	0.29753	1	Biological Process	BMP4
GO:0072099 anterior/posterior pattern specification involved in ureteric bud development	1	0.0107642	0.29753	1	Biological Process	BMP4
GO:0072100 specification of ureteric bud anterior/posterior symmetry	1	0.0107642	0.29753	1	Biological Process	BMP4
GO:0072101 specification of ureteric bud anterior/posterior symmetry by BMP signaling pathway	1	0.0107642	0.29753	1	Biological Process	BMP4
GO:0072192 ureter epithelial cell differentiation	1	0.0107642	0.29753	1	Biological Process	BMP4
GO:0072200 negative regulation of mesenchymal cell proliferation involved in ureter development	1	0.0107642	0.29753	1	Biological Process	BMP4
GO:0072278 metanephric comma-shaped body morphogenesis	1	0.0107642	0.29753	1	Biological Process	BMP4
GO:0090143 nucleoid organization	1	0.0107642	0.29753	1	Biological Process	CHCHD10
GO:0090144 mitochondrial nucleoid organization	1	0.0107642	0.29753	1	Biological Process	CHCHD10
GO:0090191 negative regulation of branching involved in ureteric bud morphogenesis	1	0.0107642	0.29753	1	Biological Process	BMP4
GO:0090194 negative regulation of glomerulus development	1	0.0107642	0.29753	1	Biological Process	BMP4
GO:0090323 prostaglandin secretion involved in immune response	1	0.0107642	0.29753	1	Biological Process	MIF
GO:1900110 negative regulation of histone H3-K9 dimethylation	1	0.0107642	0.29753	1	Biological Process	SMARCB1
GO:1901964 positive regulation of cell proliferation involved in outflow tract morphogenesis	1	0.0107642	0.29753	1	Biological Process	BMP4
GO:1903800 positive regulation of production of miRNAs involved in gene silencing by miRNA	1	0.0107642	0.29753	1	Biological Process	BMP4
GO:2000004 regulation of metanephric S-shaped body morphogenesis	1	0.0107642	0.29753	1	Biological Process	BMP4
GO:2000005 negative regulation of metanephric S-shaped body morphogenesis	1	0.0107642	0.29753	1	Biological Process	BMP4
GO:2000006 regulation of metanephric comma-shaped body morphogenesis	1	0.0107642	0.29753	1	Biological Process	BMP4
GO:2000007 negative regulation of metanephric comma-shaped body morphogenesis	1	0.0107642	0.29753	1	Biological Process	BMP4
GO:2000324 positive regulation of glucocorticoid receptor signaling pathway	1	0.0107642	0.29753	1	Biological Process	LMO3
GO:2000620 positive regulation of histone H4-K16 acetylation	1	0.0107642	0.29753	1	Biological Process	AUTS2
GO:0030546 signaling receptor activator activity	0.027	0.0107956	0.13609	8	Molecular Function	BMP4;LGALS3;GMFB;INHBB;MIF;CCLL4;CCL4;CCL5
GO:0046854 phosphatidylinositol phosphate biosynthetic process	0.07	0.0109918	0.300901	3	Biological Process	PIK3C2G;ATG14;SOCS4
GO:0043073 germ cell nucleus	0.068	0.0113637	0.281469	3	Cellular Component	TSN;SMARCB1;LIMK1
GO:0060255 regulation of macromolecule metabolic process	0.014	0.0114366	0.310096	52	Biological Process	ZBTB20;UBE2D1;NUAK1;MTERF2;RFX4;POLR3B;CRY1;HMGB3;MTM1;APPL2;RNF128;AFF2;LMO3;TIMP3;FBXO7;ASCL4;PRDM4;PWP1;PSMC6;FERMT2;BMP4;FANCM;ATG14;EAF2;SOCS4;SAMD4A;EPB41L5;RALB;INHBB;GLI2;SAV1;RTRAF;STYX;TFCP2L1;TSN;MN1;CHEK2;CCDC117;XBP1;GSC2;CHCHD10;SMARCB1;MIF;TBX6;CRKL;MED15;AUTS2;HIP1;LIMK1;SUPT4H1;HSF5;CLDN3
GO:0010822 positive regulation of mitochondrion organization	0.068	0.0117048	0.311436	3	Biological Process	FBXO7;DDHD1;CHCHD10
GO:2000106 regulation of leukocyte apoptotic process	0.068	0.0117048	0.311436	3	Biological Process	BMP4;LGALS3;MIF
GO:0051171 regulation of nitrogen compound metabolic process	0.014	0.0123907	0.320645	48	Biological Process	ZBTB20;UBE2D1;NUAK1;MTERF2;RFX4;CRY1;GPR50;HMGB3;MTM1;AFF2;LMO3;TIMP3;FBXO7;ASCL4;PRDM4;PWP1;PSMC6;FERMT2;BMP4;FANCM;ATG14;EAF2;SOCS4;SAMD4A;RALB;INHBB;GLI2;SAV1;RTRAF;STYX;TFCP2L1;MN1;CHEK2;CCDC117;XBP1;GSC2;CHCHD10;SMARCB1;MIF;TBX6;CRKL;MED15;AUTS2;HIP1;LIMK1;SUPT4H1;HSF5;CLDN3
GO:0080090 regulation of primary metabolic process	0.014	0.0124302	0.320645	49	Biological Process	ZBTB20;UBE2D1;NUAK1;MTERF2;RFX4;CRY1;GPR50;HMGB3;MTM1;APPL2;AFF2;LMO3;TIMP3;FBXO7;ASCL4;PRDM4;PWP1;PSMC6;FERMT2;BMP4;FANCM;ATG14;EAF2;SOCS4;SAMD4A;RALB;INHBB;GLI2;SAV1;RTRAF;STYX;TFCP2L1;MN1;CHEK2;CCDC117;XBP1;GSC2;CHCHD10;SMARCB1;MIF;TBX6;CRKL;MED15;AUTS2;HIP1;LIMK1;SUPT4H1;HSF5;CLDN3
GO:0042058 regulation of epidermal growth factor receptor signaling pathway	0.067	0.0124439	0.320645	3	Biological Process	SOCS4;RALB;HIP1
GO:0051894 positive regulation of focal adhesion assembly	0.125	0.0125014	0.320645	2	Biological Process	FERMT2;EPB41L5
GO:0010506 regulation of autophagy	0.033	0.0131541	0.324921	6	Biological Process	CISD1;MTM1;FBXO7;ATG14;RALB;KLHL22
GO:0040007 growth	0.022	0.0131729	0.324921	12	Biological Process	GAP43;MTM1;CHST11;LARGE1;BMP4;EPB41L5;SAV1;NIN;TFCP2L1;KLHL22;SBDS;LIMK1
GO:0001707 mesoderm formation	0.065	0.0132092	0.324921	3	Biological Process	TXNRD1;BMP4;EPB41L5
GO:0097190 apoptotic signaling pathway	0.026	0.0133152	0.324921	9	Biological Process	TIMP3;ERO1A;BMP4;LGALS3;INHBB;CHEK2;CHCHD10;MIF;HIP1
GO:0030545 signaling receptor regulator activity	0.026	0.0137128	0.16778	8	Molecular Function	BMP4;LGALS3;GMFB;INHBB;MIF;CCLL4;CCL4;CCL5
GO:0065007 biological regulation	0.012	0.0139431	0.324921	95	Biological Process	GAP43;ZBTB20;DRD3;DNAJC9;UBE2D1;CISD1;NUAK1;MTERF2;RIC8B;RFX4;POLR3B;CRY1;GPR50;HMGB3;CD99L2;MTM1;APPL2;CHST11;TXNRD1;RNF128;TBC1D8B;AFF2;LMO3;PIK3C2G;PLCZ1;CAPZA3;LARGE1;SYN3;TIMP3;FBXO7;ASCL4;PRDM4;PWP1;ABTB3;PTGDR;PTGER2;GPR137C;ERO1A;PSMC6;FERMT2;DDHD1;BMP4;FANCM;LRFN5;IQCB1;ATG14;EAF2;LGALS3;SOCS4;GCH1;SAMD4A;EPB41L5;GMFB;RALB;CDKN3;INHBB;GLI2;SAV1;NIN;PYGL;FRMD6;GNG2;RTRAF;STYX;TFCP2L1;CLAS…
GO:0034593 phosphatidylinositol bisphosphate phosphatase activity	0.111	0.0141604	0.168306	2	Molecular Function	MTMR1;MTM1
GO:0031669 cellular response to nutrient levels	0.038	0.01439	0.324921	5	Biological Process	NUAK1;ATG14;RALB;INHBB;MN1
GO:0031981 nuclear lumen	0.015	0.0148044	0.32485	40	Cellular Component	ZBTB20;DNAJC9;IPMK;NUAK1;GPR50;WASHC4;ALDH1L2;TXNRD1;AFF2;PLCZ1;FBXO7;RTCB;PRDM4;PWP1;FERMT2;FANCM;IQCB1;EAF2;LGALS3;WDHD1;GCH1;SAMD4A;CGRRF1;EPB41L5;NIN;RTRAF;STYX;NIFK;TSN;CHEK2;HSCB;SMARCB1;SLC2A11;MIF;CABIN1;CRKL;MED15;SBDS;LIMK1;SUPT4H1
GO:0048332 mesoderm morphogenesis	0.062	0.0148189	0.324921	3	Biological Process	TXNRD1;BMP4;EPB41L5
GO:0045598 regulation of fat cell differentiation	0.045	0.0149179	0.324921	4	Biological Process	LMO3;FERMT2;SAV1;MMP11
GO:0005634 nucleus	0.013	0.0154298	0.32485	58	Cellular Component	ZBTB20;DNAJC9;IPMK;NUAK1;RFX4;POLR3B;CRY1;GPR50;HMGB3;APPL2;WASHC4;ALDH1L2;TXNRD1;AFF2;LMO3;PLCZ1;FBXO7;RTCB;PRDM4;PWP1;PSMC6;FERMT2;FANCM;PRPF39;IQCB1;TBPL2;EAF2;DLGAP5;LGALS3;WDHD1;GCH1;SAMD4A;CGRRF1;EPB41L5;GLI2;SAV1;NIN;RTRAF;STYX;TFCP2L1;NIFK;TSN;MN1;CHEK2;HSCB;DGCR14;SMARCB1;SLC2A11;MIF;CABIN1;TBX6;CRKL;KLHL22;MED15;SMPD4;SBDS;LIMK1;SUPT4H1
GO:1901184 regulation of ERBB signaling pathway	0.061	0.0156636	0.324921	3	Biological Process	SOCS4;RALB;HIP1
GO:0032801 receptor catabolic process	0.111	0.0157175	0.324921	2	Biological Process	ZNRF3;RNF43
GO:0045943 positive regulation of transcription by RNA polymerase I	0.111	0.0157175	0.324921	2	Biological Process	PWP1;SMARCB1
GO:0006511 ubiquitin-dependent protein catabolic process	0.023	0.0166694	0.324921	10	Biological Process	UBE2D1;MTM1;FBXO7;PSMC6;SOCS4;STYX;ZNRF3;DERL3;KLHL22;RNF43
GO:0022607 cellular component assembly	0.016	0.0168457	0.324921	29	Biological Process	GAP43;FAM149B1;DNAJC9;RFX4;VMA21;MTM1;APPL2;CAPZA3;FERMT2;PRPF39;LRFN5;IQCB1;ATG14;LGALS3;EPB41L5;GMFB;RALB;NIN;CHEK2;HSCB;CHCHD10;SMARCB1;MIF;CABIN1;ELN;SBDS;HIP1;LIMK1;CLDN3
GO:0007204 positive regulation of cytosolic calcium ion concentration	0.036	0.0171145	0.324921	5	Biological Process	DRD3;PLCZ1;PTGDR;PTGER2;ERO1A
GO:0019941 modification-dependent protein catabolic process	0.023	0.0174199	0.324921	10	Biological Process	UBE2D1;MTM1;FBXO7;PSMC6;SOCS4;STYX;ZNRF3;DERL3;KLHL22;RNF43
GO:0003180 aortic valve morphogenesis	0.105	0.0174442	0.324921	2	Biological Process	BMP4;ELN
GO:0045454 cell redox homeostasis	0.105	0.0174442	0.324921	2	Biological Process	TXNRD1;ERO1A
GO:0048246 macrophage chemotaxis	0.105	0.0174442	0.324921	2	Biological Process	LGALS3;MIF
GO:0150117 positive regulation of cell-substrate junction organization	0.105	0.0174442	0.324921	2	Biological Process	FERMT2;EPB41L5
GO:0043632 modification-dependent macromolecule catabolic process	0.023	0.0184594	0.324921	10	Biological Process	UBE2D1;MTM1;FBXO7;PSMC6;SOCS4;STYX;ZNRF3;DERL3;KLHL22;RNF43
GO:0005942 phosphatidylinositol 3-kinase complex	0.1	0.0188585	0.32485	2	Cellular Component	ATG14;SOCS4
GO:0031401 positive regulation of protein modification process	0.021	0.0189132	0.324921	12	Biological Process	UBE2D1;FERMT2;BMP4;FANCM;ATG14;RALB;INHBB;SMARCB1;MIF;CRKL;AUTS2;CLDN3
GO:0005126 cytokine receptor binding	0.033	0.0190778	0.175683	5	Molecular Function	FERMT2;MIF;CCLL4;CCL4;CCL5
GO:0050789 regulation of biological process	0.012	0.0192008	0.324921	90	Biological Process	GAP43;ZBTB20;DRD3;UBE2D1;CISD1;NUAK1;MTERF2;RIC8B;RFX4;POLR3B;CRY1;GPR50;HMGB3;CD99L2;MTM1;APPL2;CHST11;TXNRD1;RNF128;AFF2;LMO3;PIK3C2G;PLCZ1;CAPZA3;TIMP3;FBXO7;ASCL4;PRDM4;PWP1;ABTB3;PTGDR;PTGER2;GPR137C;ERO1A;PSMC6;FERMT2;DDHD1;BMP4;FANCM;LRFN5;IQCB1;ATG14;EAF2;LGALS3;SOCS4;GCH1;SAMD4A;EPB41L5;GMFB;RALB;CDKN3;INHBB;GLI2;SAV1;NIN;FRMD6;GNG2;RTRAF;STYX;TFCP2L1;CLASP1;TSN;MN1;TTC28;CHEK2;CCDC117;X…
GO:0000922 spindle pole	0.042	0.0192031	0.32485	4	Cellular Component	DLGAP5;NIN;KLHL22;SBDS
GO:0032728 positive regulation of interferon-beta production	0.1	0.0192474	0.324921	2	Biological Process	ZBTB20;POLR3B
GO:0042558 pteridine-containing compound metabolic process	0.1	0.0192474	0.324921	2	Biological Process	ALDH1L2;GCH1
GO:0046716 muscle cell cellular homeostasis	0.1	0.0192474	0.324921	2	Biological Process	MTM1;LARGE1
GO:1901985 positive regulation of protein acetylation	0.1	0.0192474	0.324921	2	Biological Process	SMARCB1;AUTS2
GO:0060395 SMAD protein signal transduction	0.057	0.0193093	0.324921	3	Biological Process	ABTB3;BMP4;INHBB
GO:0030163 protein catabolic process	0.02	0.0194189	0.324921	13	Biological Process	UBE2D1;MTM1;IDS;TIMP3;FBXO7;PSMC6;SOCS4;STYX;CHEK2;ZNRF3;DERL3;KLHL22;RNF43
GO:0007178 transmembrane receptor protein serine/threonine kinase signaling pathway	0.028	0.0195285	0.324921	7	Biological Process	APPL2;CHST11;ABTB3;FERMT2;BMP4;INHBB;MTMR4
GO:0051247 positive regulation of protein metabolic process	0.019	0.019953	0.324921	16	Biological Process	UBE2D1;PSMC6;FERMT2;BMP4;FANCM;ATG14;SOCS4;SAMD4A;RALB;INHBB;SMARCB1;MIF;CRKL;AUTS2;HIP1;CLDN3
GO:0000825 inositol tetrakisphosphate 6-kinase activity	0.5	0.0202711	0.175683	1	Molecular Function	IPMK
GO:0003711 transcription elongation regulator activity	0.5	0.0202711	0.175683	1	Molecular Function	EAF2
GO:0004167 dopachrome isomerase activity	0.5	0.0202711	0.175683	1	Molecular Function	MIF
GO:0008184 glycogen phosphorylase activity	0.5	0.0202711	0.175683	1	Molecular Function	PYGL
GO:0016862 intramolecular oxidoreductase activity, interconverting keto- and enol-groups	0.5	0.0202711	0.175683	1	Molecular Function	MIF
GO:0019863 IgE binding	0.5	0.0202711	0.175683	1	Molecular Function	LGALS3
GO:0031697 beta-1 adrenergic receptor binding	0.5	0.0202711	0.175683	1	Molecular Function	SAV1
GO:0047801 L-cysteine:2-oxoglutarate aminotransferase activity	0.5	0.0202711	0.175683	1	Molecular Function	CISD1
GO:0050659 N-acetylgalactosamine 4-sulfate 6-O-sulfotransferase activity	0.5	0.0202711	0.175683	1	Molecular Function	CHST11
GO:0097243 flavonoid binding	0.5	0.0202711	0.175683	1	Molecular Function	IPMK
GO:1990444 F-box domain binding	0.5	0.0202711	0.175683	1	Molecular Function	STYX
GO:1990889 H4K20me3 modified histone binding	0.5	0.0202711	0.175683	1	Molecular Function	PWP1
GO:1902106 negative regulation of leukocyte differentiation	0.056	0.0202877	0.324921	3	Biological Process	HMGB3;FBXO7;BMP4
GO:0051130 positive regulation of cellular component organization	0.02	0.0205668	0.324921	13	Biological Process	APPL2;FBXO7;FERMT2;DDHD1;LGALS3;EPB41L5;GMFB;RALB;NIN;CHCHD10;HIP1;LIMK1;CLDN3
GO:0042771 intrinsic apoptotic signaling pathway in response to DNA damage by p53 class mediator	0.095	0.0211253	0.324921	2	Biological Process	CHEK2;MIF
GO:0070229 negative regulation of lymphocyte apoptotic process	0.095	0.0211253	0.324921	2	Biological Process	BMP4;MIF
GO:0070232 regulation of T cell apoptotic process	0.095	0.0211253	0.324921	2	Biological Process	BMP4;LGALS3
GO:0032044 DSIF complex	0.5	0.0211858	0.32485	1	Cellular Component	SUPT4H1
GO:0071953 elastic fiber	0.5	0.0211858	0.32485	1	Cellular Component	ELN
GO:0097632 extrinsic component of phagophore assembly site membrane	0.5	0.0211858	0.32485	1	Cellular Component	ATG14
GO:1990794 basolateral part of cell	0.5	0.0211858	0.32485	1	Cellular Component	CLDN3
GO:0003130 BMP signaling pathway involved in heart induction	0.5	0.0214134	0.324921	1	Biological Process	BMP4
GO:0003133 endodermal-mesodermal cell signaling	0.5	0.0214134	0.324921	1	Biological Process	BMP4
GO:0003134 endodermal-mesodermal cell signaling involved in heart induction	0.5	0.0214134	0.324921	1	Biological Process	BMP4
GO:0007509 mesoderm migration involved in gastrulation	0.5	0.0214134	0.324921	1	Biological Process	EPB41L5
GO:0009258 10-formyltetrahydrofolate catabolic process	0.5	0.0214134	0.324921	1	Biological Process	ALDH1L2
GO:0009631 cold acclimation	0.5	0.0214134	0.324921	1	Biological Process	APPL2
GO:0014916 regulation of lung blood pressure	0.5	0.0214134	0.324921	1	Biological Process	GCH1
GO:0031930 mitochondria-nucleus signaling pathway	0.5	0.0214134	0.324921	1	Biological Process	CHCHD10
GO:0033037 polysaccharide localization	0.5	0.0214134	0.324921	1	Biological Process	CHST11
GO:0035063 nuclear speck organization	0.5	0.0214134	0.324921	1	Biological Process	AFF2
GO:0035990 tendon cell differentiation	0.5	0.0214134	0.324921	1	Biological Process	BMP4
GO:0035992 tendon formation	0.5	0.0214134	0.324921	1	Biological Process	BMP4
GO:0036123 histone H3-K9 dimethylation	0.5	0.0214134	0.324921	1	Biological Process	SMARCB1
GO:0046881 positive regulation of follicle-stimulating hormone secretion	0.5	0.0214134	0.324921	1	Biological Process	INHBB
GO:0048389 intermediate mesoderm development	0.5	0.0214134	0.324921	1	Biological Process	BMP4
GO:0060279 positive regulation of ovulation	0.5	0.0214134	0.324921	1	Biological Process	INHBB
GO:0060369 positive regulation of Fc receptor mediated stimulatory signaling pathway	0.5	0.0214134	0.324921	1	Biological Process	APPL2
GO:0061047 positive regulation of branching involved in lung morphogenesis	0.5	0.0214134	0.324921	1	Biological Process	BMP4
GO:0061227 pattern specification involved in mesonephros development	0.5	0.0214134	0.324921	1	Biological Process	BMP4
GO:0072098 anterior/posterior pattern specification involved in kidney development	0.5	0.0214134	0.324921	1	Biological Process	BMP4
GO:0072125 negative regulation of glomerular mesangial cell proliferation	0.5	0.0214134	0.324921	1	Biological Process	BMP4
GO:0072683 T cell extravasation	0.5	0.0214134	0.324921	1	Biological Process	CD99L2
GO:0090222 centrosome-templated microtubule nucleation	0.5	0.0214134	0.324921	1	Biological Process	NIN
GO:0101030 tRNA-guanine transglycosylation	0.5	0.0214134	0.324921	1	Biological Process	QTRT2
GO:1900109 regulation of histone H3-K9 dimethylation	0.5	0.0214134	0.324921	1	Biological Process	SMARCB1
GO:1900112 regulation of histone H3-K9 trimethylation	0.5	0.0214134	0.324921	1	Biological Process	SMARCB1
GO:1900113 negative regulation of histone H3-K9 trimethylation	0.5	0.0214134	0.324921	1	Biological Process	SMARCB1
GO:1901963 regulation of cell proliferation involved in outflow tract morphogenesis	0.5	0.0214134	0.324921	1	Biological Process	BMP4
GO:1902659 regulation of glucose mediated signaling pathway	0.5	0.0214134	0.324921	1	Biological Process	SMARCB1
GO:1902661 positive regulation of glucose mediated signaling pathway	0.5	0.0214134	0.324921	1	Biological Process	SMARCB1
GO:1903109 positive regulation of mitochondrial transcription	0.5	0.0214134	0.324921	1	Biological Process	CHCHD10
GO:1903977 positive regulation of glial cell migration	0.5	0.0214134	0.324921	1	Biological Process	CRKL
GO:1905301 regulation of macropinocytosis	0.5	0.0214134	0.324921	1	Biological Process	APPL2
GO:1905303 positive regulation of macropinocytosis	0.5	0.0214134	0.324921	1	Biological Process	APPL2
GO:1905451 positive regulation of Fc-gamma receptor signaling pathway involved in phagocytosis	0.5	0.0214134	0.324921	1	Biological Process	APPL2
GO:2000407 regulation of T cell extravasation	0.5	0.0214134	0.324921	1	Biological Process	CD99L2
GO:2000409 positive regulation of T cell extravasation	0.5	0.0214134	0.324921	1	Biological Process	CD99L2
GO:2000617 positive regulation of histone H3-K9 acetylation	0.5	0.0214134	0.324921	1	Biological Process	SMARCB1
GO:0031667 response to nutrient levels	0.03	0.0214792	0.324921	6	Biological Process	NUAK1;APPL2;ATG14;RALB;INHBB;MN1
GO:0031668 cellular response to extracellular stimulus	0.034	0.0218108	0.324921	5	Biological Process	NUAK1;ATG14;RALB;INHBB;MN1
GO:0070887 cellular response to chemical stimulus	0.016	0.0225754	0.324921	27	Biological Process	ZBTB20;DRD3;GRAMD1C;APPL2;CHST11;LMO3;TIMP3;FBXO7;PTGER2;ERO1A;FERMT2;BMP4;LGALS3;GCH1;EPB41L5;RALB;INHBB;MN1;SMARCB1;DERL3;MIF;CRKL;KLHL22;SMPD4;SBDS;EPX;MTMR4
GO:1902806 regulation of cell cycle G1/S phase transition	0.04	0.022749	0.324921	4	Biological Process	APPL2;FBXO7;MN1;SUSD2
GO:0042325 regulation of phosphorylation	0.019	0.0230436	0.324921	14	Biological Process	ZBTB20;GPR50;FBXO7;PWP1;FERMT2;BMP4;ATG14;SOCS4;RALB;INHBB;RTRAF;MIF;CRKL;CLDN3
GO:0003176 aortic valve development	0.091	0.0230763	0.324921	2	Biological Process	BMP4;ELN
GO:1903707 negative regulation of hemopoiesis	0.053	0.0233847	0.324921	3	Biological Process	HMGB3;FBXO7;BMP4
GO:0002695 negative regulation of leukocyte activation	0.04	0.0234953	0.324921	4	Biological Process	HMGB3;FBXO7;BMP4;LRFN5
GO:0019220 regulation of phosphate metabolic process	0.019	0.0252072	0.324921	15	Biological Process	ZBTB20;NUAK1;GPR50;FBXO7;PWP1;FERMT2;BMP4;ATG14;SOCS4;RALB;INHBB;RTRAF;MIF;CRKL;CLDN3
GO:0051174 regulation of phosphorus metabolic process	0.019	0.0254548	0.324921	15	Biological Process	ZBTB20;NUAK1;GPR50;FBXO7;PWP1;FERMT2;BMP4;ATG14;SOCS4;RALB;INHBB;RTRAF;MIF;CRKL;CLDN3
GO:0050794 regulation of cellular process	0.012	0.0261997	0.324921	86	Biological Process	GAP43;ZBTB20;DRD3;UBE2D1;CISD1;NUAK1;MTERF2;RIC8B;RFX4;CRY1;GPR50;HMGB3;CD99L2;MTM1;APPL2;CHST11;TXNRD1;AFF2;LMO3;PIK3C2G;PLCZ1;CAPZA3;TIMP3;FBXO7;ASCL4;PRDM4;PWP1;ABTB3;PTGDR;PTGER2;GPR137C;ERO1A;PSMC6;FERMT2;DDHD1;BMP4;FANCM;LRFN5;IQCB1;ATG14;EAF2;LGALS3;SOCS4;GCH1;SAMD4A;EPB41L5;GMFB;RALB;CDKN3;INHBB;GLI2;SAV1;NIN;FRMD6;GNG2;RTRAF;STYX;TFCP2L1;CLASP1;MN1;TTC28;CHEK2;CCDC117;XBP1;ZNRF3;KREMEN1;…
GO:0032092 positive regulation of protein binding	0.05	0.0267238	0.324921	3	Biological Process	BMP4;EPB41L5;RALB
GO:0044085 cellular component biogenesis	0.015	0.0270915	0.324921	30	Biological Process	GAP43;FAM149B1;DNAJC9;RFX4;VMA21;MTM1;APPL2;CAPZA3;PWP1;FERMT2;PRPF39;LRFN5;IQCB1;ATG14;LGALS3;EPB41L5;GMFB;RALB;NIN;CHEK2;HSCB;CHCHD10;SMARCB1;MIF;CABIN1;ELN;SBDS;HIP1;LIMK1;CLDN3
GO:0006356 regulation of transcription by RNA polymerase I	0.083	0.02719	0.324921	2	Biological Process	PWP1;SMARCB1
GO:0050482 arachidonic acid secretion	0.083	0.02719	0.324921	2	Biological Process	DRD3;MIF
GO:1903963 arachidonate transport	0.083	0.02719	0.324921	2	Biological Process	DRD3;MIF
GO:0051173 positive regulation of nitrogen compound metabolic process	0.015	0.0279166	0.324921	29	Biological Process	ZBTB20;UBE2D1;RFX4;LMO3;PRDM4;PWP1;PSMC6;FERMT2;BMP4;FANCM;ATG14;EAF2;SOCS4;SAMD4A;RALB;INHBB;RTRAF;TFCP2L1;CHEK2;CCDC117;CHCHD10;SMARCB1;MIF;TBX6;CRKL;AUTS2;HIP1;SUPT4H1;CLDN3
GO:0005109 frizzled binding	0.077	0.0285312	0.199767	2	Molecular Function	ZNRF3;RNF43
GO:0015035 protein-disulfide reductase activity	0.077	0.0285312	0.199767	2	Molecular Function	TXNRD1;ERO1A
GO:0051348 negative regulation of transferase activity	0.031	0.0285995	0.324921	5	Biological Process	FBXO7;BMP4;SOCS4;RTRAF;LIMK1
GO:0042578 phosphoric ester hydrolase activity	0.024	0.0288319	0.199767	7	Molecular Function	MTMR1;MTM1;PLCZ1;CDKN3;STYX;SMPD4;MTMR4
GO:0032091 negative regulation of protein binding	0.048	0.0290841	0.324921	3	Biological Process	EPB41L5;RALB;STYX
GO:0034728 nucleosome organization	0.048	0.0290841	0.324921	3	Biological Process	DNAJC9;SMARCB1;CABIN1
GO:1904659 glucose transmembrane transport	0.048	0.0290841	0.324921	3	Biological Process	GPR50;APPL2;SLC2A11
GO:0009991 response to extracellular stimulus	0.028	0.0292438	0.324921	6	Biological Process	NUAK1;APPL2;ATG14;RALB;INHBB;MN1
GO:0002064 epithelial cell development	0.031	0.029276	0.324921	5	Biological Process	BMP4;EPB41L5;FRMD6;TFCP2L1;CLDN3
GO:0010862 positive regulation of pathway-restricted SMAD protein phosphorylation	0.08	0.0293493	0.324921	2	Biological Process	BMP4;INHBB
GO:0098781 ncRNA transcription	0.08	0.0293493	0.324921	2	Biological Process	PWP1;SMARCB1
GO:0001591 dopamine neurotransmitter receptor activity, coupled via Gi/Go	0.333	0.0302532	0.199767	1	Molecular Function	DRD3
GO:0002054 nucleobase binding	0.333	0.0302532	0.199767	1	Molecular Function	PYGL
GO:0002060 purine nucleobase binding	0.333	0.0302532	0.199767	1	Molecular Function	PYGL
GO:0008440 inositol-1,4,5-trisphosphate 3-kinase activity	0.333	0.0302532	0.199767	1	Molecular Function	IPMK
GO:0015333 peptide:proton symporter activity	0.333	0.0302532	0.199767	1	Molecular Function	SLC15A2
GO:0016863 intramolecular oxidoreductase activity, transposing C=C bonds	0.333	0.0302532	0.199767	1	Molecular Function	MIF
GO:0032549 ribonucleoside binding	0.333	0.0302532	0.199767	1	Molecular Function	POLR3B
GO:0047756 chondroitin 4-sulfotransferase activity	0.333	0.0302532	0.199767	1	Molecular Function	CHST11
GO:0051765 inositol tetrakisphosphate kinase activity	0.333	0.0302532	0.199767	1	Molecular Function	IPMK
GO:0070699 type II activin receptor binding	0.333	0.0302532	0.199767	1	Molecular Function	SAV1
GO:0071916 dipeptide transmembrane transporter activity	0.333	0.0302532	0.199767	1	Molecular Function	SLC15A2
GO:1904408 melatonin binding	0.333	0.0302532	0.199767	1	Molecular Function	GPR50
GO:0051480 regulation of cytosolic calcium ion concentration	0.031	0.0313658	0.324921	5	Biological Process	DRD3;PLCZ1;PTGDR;PTGER2;ERO1A
GO:0045742 positive regulation of epidermal growth factor receptor signaling pathway	0.077	0.0315747	0.324921	2	Biological Process	RALB;HIP1
GO:0070266 necroptotic process	0.077	0.0315747	0.324921	2	Biological Process	IPMK;PYGL
GO:1905517 macrophage migration	0.077	0.0315747	0.324921	2	Biological Process	LGALS3;MIF
GO:0001650 fibrillar center	0.036	0.0315767	0.363529	4	Cellular Component	NUAK1;TXNRD1;SAMD4A;SMARCB1
GO:0000243 commitment complex	0.333	0.0316112	0.363529	1	Cellular Component	PRPF39
GO:0005796 Golgi lumen	0.333	0.0316112	0.363529	1	Cellular Component	ERO1A
GO:0032783 super elongation complex	0.333	0.0316112	0.363529	1	Cellular Component	EAF2
GO:0071821 FANCM-MHF complex	0.333	0.0316112	0.363529	1	Cellular Component	FANCM
GO:0097629 extrinsic component of omegasome membrane	0.333	0.0316112	0.363529	1	Cellular Component	ATG14
GO:1990037 Lewy body core	0.333	0.0316112	0.363529	1	Cellular Component	FBXO7
GO:0001188 RNA polymerase I preinitiation complex assembly	0.333	0.0319488	0.324921	1	Biological Process	SMARCB1
GO:0002901 mature B cell apoptotic process	0.333	0.0319488	0.324921	1	Biological Process	MIF
GO:0002905 regulation of mature B cell apoptotic process	0.333	0.0319488	0.324921	1	Biological Process	MIF
GO:0002906 negative regulation of mature B cell apoptotic process	0.333	0.0319488	0.324921	1	Biological Process	MIF
GO:0006931 substrate-dependent cell migration, cell attachment to substrate	0.333	0.0319488	0.324921	1	Biological Process	EPB41L5
GO:0007182 common-partner SMAD protein phosphorylation	0.333	0.0319488	0.324921	1	Biological Process	BMP4
GO:0009397 folic acid-containing compound catabolic process	0.333	0.0319488	0.324921	1	Biological Process	ALDH1L2
GO:0009624 response to nematode	0.333	0.0319488	0.324921	1	Biological Process	PTGER2
GO:0009826 unidimensional cell growth	0.333	0.0319488	0.324921	1	Biological Process	EPB41L5
GO:0010159 specification of animal organ position	0.333	0.0319488	0.324921	1	Biological Process	BMP4
GO:0022417 protein maturation by protein folding	0.333	0.0319488	0.324921	1	Biological Process	ERO1A
GO:0032278 positive regulation of gonadotropin secretion	0.333	0.0319488	0.324921	1	Biological Process	INHBB
GO:0033140 negative regulation of peptidyl-serine phosphorylation of STAT protein	0.333	0.0319488	0.324921	1	Biological Process	PWP1
GO:0034334 adherens junction maintenance	0.333	0.0319488	0.324921	1	Biological Process	FERMT2
GO:0035844 cloaca development	0.333	0.0319488	0.324921	1	Biological Process	BMP4
GO:0035993 deltoid tuberosity development	0.333	0.0319488	0.324921	1	Biological Process	BMP4
GO:0042305 specification of segmental identity, mandibular segment	0.333	0.0319488	0.324921	1	Biological Process	BMP4
GO:0042560 pteridine-containing compound catabolic process	0.333	0.0319488	0.324921	1	Biological Process	ALDH1L2
GO:0043970 histone H3-K9 acetylation	0.333	0.0319488	0.324921	1	Biological Process	SMARCB1
GO:0045204 MAPK export from nucleus	0.333	0.0319488	0.324921	1	Biological Process	STYX
GO:0045578 negative regulation of B cell differentiation	0.333	0.0319488	0.324921	1	Biological Process	HMGB3
GO:0046880 regulation of follicle-stimulating hormone secretion	0.333	0.0319488	0.324921	1	Biological Process	INHBB
GO:0048319 axial mesoderm morphogenesis	0.333	0.0319488	0.324921	1	Biological Process	EPB41L5
GO:0048633 positive regulation of skeletal muscle tissue growth	0.333	0.0319488	0.324921	1	Biological Process	MTM1
GO:0051573 negative regulation of histone H3-K9 methylation	0.333	0.0319488	0.324921	1	Biological Process	SMARCB1
GO:0060197 cloacal septation	0.333	0.0319488	0.324921	1	Biological Process	BMP4
GO:0060235 lens induction in camera-type eye	0.333	0.0319488	0.324921	1	Biological Process	BMP4
GO:0060278 regulation of ovulation	0.333	0.0319488	0.324921	1	Biological Process	INHBB
GO:0072049 comma-shaped body morphogenesis	0.333	0.0319488	0.324921	1	Biological Process	BMP4
GO:0072138 mesenchymal cell proliferation involved in ureteric bud development	0.333	0.0319488	0.324921	1	Biological Process	BMP4
GO:0072161 mesenchymal cell differentiation involved in kidney development	0.333	0.0319488	0.324921	1	Biological Process	BMP4
GO:0072190 ureter urothelium development	0.333	0.0319488	0.324921	1	Biological Process	BMP4
GO:0072198 mesenchymal cell proliferation involved in ureter development	0.333	0.0319488	0.324921	1	Biological Process	BMP4
GO:0072199 regulation of mesenchymal cell proliferation involved in ureter development	0.333	0.0319488	0.324921	1	Biological Process	BMP4
GO:0090185 negative regulation of kidney development	0.333	0.0319488	0.324921	1	Biological Process	BMP4
GO:0090238 positive regulation of arachidonic acid secretion	0.333	0.0319488	0.324921	1	Biological Process	MIF
GO:0106034 protein maturation by [2Fe-2S] cluster transfer	0.333	0.0319488	0.324921	1	Biological Process	CISD1
GO:1901030 positive regulation of mitochondrial outer membrane permeabilization involved in apoptotic signaling pathway	0.333	0.0319488	0.324921	1	Biological Process	CHCHD10
GO:1902460 regulation of mesenchymal stem cell proliferation	0.333	0.0319488	0.324921	1	Biological Process	FERMT2
GO:1902462 positive regulation of mesenchymal stem cell proliferation	0.333	0.0319488	0.324921	1	Biological Process	FERMT2
GO:1902527 positive regulation of protein monoubiquitination	0.333	0.0319488	0.324921	1	Biological Process	FANCM
GO:1903852 positive regulation of cristae formation	0.333	0.0319488	0.324921	1	Biological Process	CHCHD10
GO:1903984 positive regulation of TRAIL-activated apoptotic signaling pathway	0.333	0.0319488	0.324921	1	Biological Process	TIMP3
GO:1905310 regulation of cardiac neural crest cell migration involved in outflow tract morphogenesis	0.333	0.0319488	0.324921	1	Biological Process	BMP4
GO:1905312 positive regulation of cardiac neural crest cell migration involved in outflow tract morphogenesis	0.333	0.0319488	0.324921	1	Biological Process	BMP4
GO:1905449 regulation of Fc-gamma receptor signaling pathway involved in phagocytosis	0.333	0.0319488	0.324921	1	Biological Process	APPL2
GO:2000389 regulation of neutrophil extravasation	0.333	0.0319488	0.324921	1	Biological Process	CD99L2
GO:2000391 positive regulation of neutrophil extravasation	0.333	0.0319488	0.324921	1	Biological Process	CD99L2
GO:2000588 positive regulation of platelet-derived growth factor receptor-beta signaling pathway	0.333	0.0319488	0.324921	1	Biological Process	HIP1
GO:2000615 regulation of histone H3-K9 acetylation	0.333	0.0319488	0.324921	1	Biological Process	SMARCB1
GO:2000618 regulation of histone H4-K16 acetylation	0.333	0.0319488	0.324921	1	Biological Process	AUTS2
GO:2001012 mesenchymal cell differentiation involved in renal system development	0.333	0.0319488	0.324921	1	Biological Process	BMP4
GO:0009267 cellular response to starvation	0.036	0.0326902	0.324921	4	Biological Process	NUAK1;ATG14;RALB;INHBB
GO:0050866 negative regulation of cell activation	0.036	0.0326902	0.324921	4	Biological Process	HMGB3;FBXO7;BMP4;LRFN5
GO:0008645 hexose transmembrane transport	0.046	0.032825	0.324921	3	Biological Process	GPR50;APPL2;SLC2A11
GO:1901565 organonitrogen compound catabolic process	0.018	0.0328558	0.324921	15	Biological Process	UBE2D1;MTM1;ALDH1L2;IDS;TIMP3;FBXO7;PSMC6;SOCS4;STYX;CHEK2;ZNRF3;DERL3;KLHL22;SMPD4;RNF43
GO:0048589 developmental growth	0.022	0.0329447	0.324921	9	Biological Process	MTM1;CHST11;LARGE1;BMP4;EPB41L5;SAV1;NIN;SBDS;LIMK1
GO:0046856 phosphatidylinositol dephosphorylation	0.074	0.0338646	0.324921	2	Biological Process	MTMR1;MTM1
GO:1905314 semi-lunar valve development	0.074	0.0338646	0.324921	2	Biological Process	BMP4;ELN
GO:0031325 positive regulation of cellular metabolic process	0.015	0.0339301	0.324921	30	Biological Process	ZBTB20;UBE2D1;RFX4;LMO3;FBXO7;PRDM4;PWP1;PSMC6;FERMT2;BMP4;FANCM;ATG14;EAF2;SOCS4;SAMD4A;RALB;INHBB;RTRAF;TFCP2L1;CHEK2;CCDC117;CHCHD10;SMARCB1;MIF;TBX6;CRKL;AUTS2;HIP1;SUPT4H1;CLDN3
GO:0006333 chromatin assembly or disassembly	0.045	0.0341252	0.324921	3	Biological Process	DNAJC9;SMARCB1;CABIN1
GO:0034763 negative regulation of transmembrane transport	0.045	0.0341252	0.324921	3	Biological Process	DRD3;GPR50;APPL2
GO:0071310 cellular response to organic substance	0.016	0.0342824	0.324921	22	Biological Process	ZBTB20;DRD3;GRAMD1C;APPL2;CHST11;LMO3;TIMP3;PTGER2;ERO1A;FERMT2;BMP4;EPB41L5;RALB;INHBB;MN1;SMARCB1;DERL3;MIF;CRKL;KLHL22;SMPD4;MTMR4
GO:0015036 disulfide oxidoreductase activity	0.069	0.0349459	0.227149	2	Molecular Function	TXNRD1;ERO1A
GO:0044087 regulation of cellular component biogenesis	0.019	0.0350298	0.324921	12	Biological Process	GAP43;MTM1;CAPZA3;FERMT2;LRFN5;LGALS3;EPB41L5;GMFB;RALB;ELN;LIMK1;CLDN3
GO:0035065 regulation of histone acetylation	0.071	0.0362173	0.324921	2	Biological Process	SMARCB1;AUTS2
GO:1901186 positive regulation of ERBB signaling pathway	0.071	0.0362173	0.324921	2	Biological Process	RALB;HIP1
GO:2000107 negative regulation of leukocyte apoptotic process	0.071	0.0362173	0.324921	2	Biological Process	BMP4;MIF
GO:0009892 negative regulation of metabolic process	0.015	0.0362293	0.324921	26	Biological Process	ZBTB20;CRY1;GPR50;MTM1;APPL2;RNF128;AFF2;TIMP3;FBXO7;PWP1;BMP4;ATG14;SOCS4;SAMD4A;INHBB;RTRAF;STYX;TFCP2L1;TSN;SMARCB1;MIF;CRKL;KLHL22;LIMK1;SUPT4H1;CLDN3
GO:0070374 positive regulation of ERK1 and ERK2 cascade	0.034	0.0364879	0.324921	4	Biological Process	FERMT2;BMP4;MIF;CRKL
GO:0015749 monosaccharide transmembrane transport	0.044	0.0368048	0.324921	3	Biological Process	GPR50;APPL2;SLC2A11
GO:0009056 catabolic process	0.016	0.0370832	0.324921	24	Biological Process	ZBTB20;UBE2D1;CISD1;GPR50;MTM1;ALDH1L2;IDS;PLCZ1;TIMP3;FBXO7;PSMC6;ATG14;SOCS4;SAMD4A;RALB;PYGL;STYX;CHEK2;ZNRF3;MMP11;DERL3;KLHL22;SMPD4;RNF43
GO:0007173 epidermal growth factor receptor signaling pathway	0.043	0.038184	0.324921	3	Biological Process	SOCS4;RALB;HIP1
GO:0034219 carbohydrate transmembrane transport	0.043	0.038184	0.324921	3	Biological Process	GPR50;APPL2;SLC2A11
GO:0010720 positive regulation of cell development	0.029	0.0381884	0.324921	5	Biological Process	FERMT2;BMP4;NIN;CRKL;LIMK1
GO:0051603 proteolysis involved in cellular protein catabolic process	0.02	0.0382226	0.324921	10	Biological Process	UBE2D1;MTM1;FBXO7;PSMC6;SOCS4;STYX;ZNRF3;DERL3;KLHL22;RNF43
GO:0030258 lipid modification	0.034	0.0384784	0.324921	4	Biological Process	MTMR1;MTM1;APPL2;ALDH1L2
GO:0016202 regulation of striated muscle tissue development	0.069	0.0386311	0.324921	2	Biological Process	MTM1;BMP4
GO:0032435 negative regulation of proteasomal ubiquitin-dependent protein catabolic process	0.069	0.0386311	0.324921	2	Biological Process	MTM1;STYX
GO:0097300 programmed necrotic cell death	0.069	0.0386311	0.324921	2	Biological Process	IPMK;PYGL
GO:0032266 phosphatidylinositol-3-phosphate binding	0.065	0.0395025	0.233314	2	Molecular Function	PLCZ1;HIP1
GO:0004645 1,4-alpha-oligoglucan phosphorylase activity	0.25	0.0401344	0.233314	1	Molecular Function	PYGL
GO:0004957 prostaglandin E receptor activity	0.25	0.0401344	0.233314	1	Molecular Function	PTGER2
GO:0005353 fructose transmembrane transporter activity	0.25	0.0401344	0.233314	1	Molecular Function	SLC2A11
GO:0008502 melatonin receptor activity	0.25	0.0401344	0.233314	1	Molecular Function	GPR50
GO:0019238 cyclohydrolase activity	0.25	0.0401344	0.233314	1	Molecular Function	GCH1
GO:0051011 microtubule minus-end binding	0.25	0.0401344	0.233314	1	Molecular Function	NIN
GO:0001932 regulation of protein phosphorylation	0.019	0.0404635	0.324921	12	Biological Process	FBXO7;PWP1;FERMT2;BMP4;ATG14;SOCS4;RALB;INHBB;RTRAF;MIF;CRKL;CLDN3
GO:0042594 response to starvation	0.033	0.0405303	0.324921	4	Biological Process	NUAK1;ATG14;RALB;INHBB
GO:0002020 protease binding	0.04	0.0410275	0.233314	3	Molecular Function	TIMP3;MIF;DDTL
GO:0032608 interferon-beta production	0.067	0.0411047	0.324921	2	Biological Process	ZBTB20;POLR3B
GO:0032648 regulation of interferon-beta production	0.067	0.0411047	0.324921	2	Biological Process	ZBTB20;POLR3B
GO:0034243 regulation of transcription elongation from RNA polymerase II promoter	0.067	0.0411047	0.324921	2	Biological Process	EAF2;SUPT4H1
GO:1900026 positive regulation of substrate adhesion-dependent cell spreading	0.067	0.0411047	0.324921	2	Biological Process	FERMT2;CRKL
GO:2000785 regulation of autophagosome assembly	0.067	0.0411047	0.324921	2	Biological Process	MTM1;RALB
GO:0097574 lateral part of cell	0.25	0.0419264	0.430428	1	Cellular Component	CLDN3
GO:1903349 omegasome membrane	0.25	0.0419264	0.430428	1	Cellular Component	ATG14
GO:1990462 omegasome	0.25	0.0419264	0.430428	1	Cellular Component	ATG14
GO:0002433 immune response-regulating cell surface receptor signaling pathway involved in phagocytosis	0.25	0.0423716	0.324921	1	Biological Process	APPL2
GO:0007380 specification of segmental identity, head	0.25	0.0423716	0.324921	1	Biological Process	BMP4
GO:0008078 mesodermal cell migration	0.25	0.0423716	0.324921	1	Biological Process	EPB41L5
GO:0009256 10-formyltetrahydrofolate metabolic process	0.25	0.0423716	0.324921	1	Biological Process	ALDH1L2
GO:0009756 carbohydrate mediated signaling	0.25	0.0423716	0.324921	1	Biological Process	SMARCB1
GO:0009757 hexose mediated signaling	0.25	0.0423716	0.324921	1	Biological Process	SMARCB1
GO:0010182 sugar mediated signaling pathway	0.25	0.0423716	0.324921	1	Biological Process	SMARCB1
GO:0010255 glucose mediated signaling pathway	0.25	0.0423716	0.324921	1	Biological Process	SMARCB1
GO:0015755 fructose transmembrane transport	0.25	0.0423716	0.324921	1	Biological Process	SLC2A11
GO:0016338 calcium-independent cell-cell adhesion via plasma membrane cell-adhesion molecules	0.25	0.0423716	0.324921	1	Biological Process	CLDN3
GO:0021540 corpus callosum morphogenesis	0.25	0.0423716	0.324921	1	Biological Process	NIN
GO:0021910 smoothened signaling pathway involved in ventral spinal cord patterning	0.25	0.0423716	0.324921	1	Biological Process	RFX4
GO:0030209 dermatan sulfate catabolic process	0.25	0.0423716	0.324921	1	Biological Process	IDS
GO:0032277 negative regulation of gonadotropin secretion	0.25	0.0423716	0.324921	1	Biological Process	INHBB
GO:0033087 negative regulation of immature T cell proliferation	0.25	0.0423716	0.324921	1	Biological Process	BMP4
GO:0033088 negative regulation of immature T cell proliferation in thymus	0.25	0.0423716	0.324921	1	Biological Process	BMP4
GO:0035287 head segmentation	0.25	0.0423716	0.324921	1	Biological Process	BMP4
GO:0035289 posterior head segmentation	0.25	0.0423716	0.324921	1	Biological Process	BMP4
GO:0035360 positive regulation of peroxisome proliferator activated receptor signaling pathway	0.25	0.0423716	0.324921	1	Biological Process	LMO3
GO:0036305 ameloblast differentiation	0.25	0.0423716	0.324921	1	Biological Process	BMP4
GO:0038096 Fc-gamma receptor signaling pathway involved in phagocytosis	0.25	0.0423716	0.324921	1	Biological Process	APPL2
GO:0042256 mature ribosome assembly	0.25	0.0423716	0.324921	1	Biological Process	SBDS
GO:0046654 tetrahydrofolate biosynthetic process	0.25	0.0423716	0.324921	1	Biological Process	GCH1
GO:0046655 folic acid metabolic process	0.25	0.0423716	0.324921	1	Biological Process	ALDH1L2
GO:0050904 diapedesis	0.25	0.0423716	0.324921	1	Biological Process	CD99L2
GO:0051418 microtubule nucleation by microtubule organizing center	0.25	0.0423716	0.324921	1	Biological Process	NIN
GO:0060368 regulation of Fc receptor mediated stimulatory signaling pathway	0.25	0.0423716	0.324921	1	Biological Process	APPL2
GO:0060686 negative regulation of prostatic bud formation	0.25	0.0423716	0.324921	1	Biological Process	BMP4
GO:0061209 cell proliferation involved in mesonephros development	0.25	0.0423716	0.324921	1	Biological Process	BMP4
GO:0061325 cell proliferation involved in outflow tract morphogenesis	0.25	0.0423716	0.324921	1	Biological Process	BMP4
GO:0070072 vacuolar proton-transporting V-type ATPase complex assembly	0.25	0.0423716	0.324921	1	Biological Process	VMA21
GO:0070564 positive regulation of vitamin D receptor signaling pathway	0.25	0.0423716	0.324921	1	Biological Process	MN1
GO:0072095 regulation of branch elongation involved in ureteric bud branching	0.25	0.0423716	0.324921	1	Biological Process	BMP4
GO:0072103 glomerulus vasculature morphogenesis	0.25	0.0423716	0.324921	1	Biological Process	BMP4
GO:0072104 glomerular capillary formation	0.25	0.0423716	0.324921	1	Biological Process	BMP4
GO:0072110 glomerular mesangial cell proliferation	0.25	0.0423716	0.324921	1	Biological Process	BMP4
GO:0072124 regulation of glomerular mesangial cell proliferation	0.25	0.0423716	0.324921	1	Biological Process	BMP4
GO:0072191 ureter smooth muscle development	0.25	0.0423716	0.324921	1	Biological Process	BMP4
GO:0072193 ureter smooth muscle cell differentiation	0.25	0.0423716	0.324921	1	Biological Process	BMP4
GO:0072284 metanephric S-shaped body morphogenesis	0.25	0.0423716	0.324921	1	Biological Process	BMP4
GO:0072672 neutrophil extravasation	0.25	0.0423716	0.324921	1	Biological Process	CD99L2
GO:0090237 regulation of arachidonic acid secretion	0.25	0.0423716	0.324921	1	Biological Process	MIF
GO:0097168 mesenchymal stem cell proliferation	0.25	0.0423716	0.324921	1	Biological Process	FERMT2
GO:0140205 oligopeptide import across plasma membrane	0.25	0.0423716	0.324921	1	Biological Process	SLC15A2
GO:0140206 dipeptide import across plasma membrane	0.25	0.0423716	0.324921	1	Biological Process	SLC15A2
GO:0150111 regulation of transepithelial transport	0.25	0.0423716	0.324921	1	Biological Process	CLDN3
GO:1901723 negative regulation of cell proliferation involved in kidney development	0.25	0.0423716	0.324921	1	Biological Process	BMP4
GO:1902174 positive regulation of keratinocyte apoptotic process	0.25	0.0423716	0.324921	1	Biological Process	SAV1
GO:1902525 regulation of protein monoubiquitination	0.25	0.0423716	0.324921	1	Biological Process	FANCM
GO:1903108 regulation of mitochondrial transcription	0.25	0.0423716	0.324921	1	Biological Process	CHCHD10
GO:1903121 regulation of TRAIL-activated apoptotic signaling pathway	0.25	0.0423716	0.324921	1	Biological Process	TIMP3
GO:1903691 positive regulation of wound healing, spreading of epidermal cells	0.25	0.0423716	0.324921	1	Biological Process	FERMT2
GO:1903850 regulation of cristae formation	0.25	0.0423716	0.324921	1	Biological Process	CHCHD10
GO:1904684 negative regulation of metalloendopeptidase activity	0.25	0.0423716	0.324921	1	Biological Process	TIMP3
GO:1905049 negative regulation of metallopeptidase activity	0.25	0.0423716	0.324921	1	Biological Process	TIMP3
GO:2000051 negative regulation of non-canonical Wnt signaling pathway	0.25	0.0423716	0.324921	1	Biological Process	ZNRF3
GO:2000121 regulation of removal of superoxide radicals	0.25	0.0423716	0.324921	1	Biological Process	GCH1
GO:2000137 negative regulation of cell proliferation involved in heart morphogenesis	0.25	0.0423716	0.324921	1	Biological Process	BMP4
GO:2000322 regulation of glucocorticoid receptor signaling pathway	0.25	0.0423716	0.324921	1	Biological Process	LMO3
GO:0004620 phospholipase activity	0.039	0.0424057	0.233314	3	Molecular Function	PLCZ1;DDHD1;SMPD4
GO:0007498 mesoderm development	0.042	0.042478	0.324921	3	Biological Process	TXNRD1;BMP4;EPB41L5
GO:0051051 negative regulation of transport	0.025	0.042921	0.324921	6	Biological Process	DRD3;GPR50;APPL2;LGALS3;INHBB;DERL3
GO:0071496 cellular response to external stimulus	0.028	0.0432052	0.324921	5	Biological Process	NUAK1;ATG14;RALB;INHBB;MN1
GO:0019725 cellular homeostasis	0.02	0.0433768	0.324921	10	Biological Process	ZBTB20;DRD3;MTM1;TXNRD1;PLCZ1;LARGE1;PTGDR;PTGER2;ERO1A;SMARCB1
GO:0032309 icosanoid secretion	0.065	0.0436363	0.324921	2	Biological Process	DRD3;MIF
GO:0042149 cellular response to glucose starvation	0.065	0.0436363	0.324921	2	Biological Process	NUAK1;ATG14
GO:0048634 regulation of muscle organ development	0.065	0.0436363	0.324921	2	Biological Process	MTM1;BMP4
GO:0060393 regulation of pathway-restricted SMAD protein phosphorylation	0.065	0.0436363	0.324921	2	Biological Process	BMP4;INHBB
GO:0090559 regulation of membrane permeability	0.065	0.0436363	0.324921	2	Biological Process	CHCHD10;CLDN3
GO:1902041 regulation of extrinsic apoptotic signaling pathway via death domain receptors	0.065	0.0436363	0.324921	2	Biological Process	TIMP3;LGALS3
GO:0006469 negative regulation of protein kinase activity	0.033	0.043723	0.324921	4	Biological Process	FBXO7;BMP4;SOCS4;RTRAF
GO:0031623 receptor internalization	0.041	0.0439611	0.324921	3	Biological Process	DRD3;RALB;HIP1
GO:1901890 positive regulation of cell junction assembly	0.041	0.0439611	0.324921	3	Biological Process	FERMT2;EPB41L5;CLDN3
GO:0005543 phospholipid binding	0.022	0.0439746	0.233314	7	Molecular Function	MTM1;APPL2;PIK3C2G;PLCZ1;FERMT2;PITPNB;HIP1
GO:0065003 protein-containing complex assembly	0.017	0.0446361	0.324921	16	Biological Process	DNAJC9;VMA21;APPL2;CAPZA3;FERMT2;PRPF39;LGALS3;GMFB;NIN;HSCB;CHCHD10;SMARCB1;MIF;CABIN1;ELN;HIP1
GO:0044232 organelle membrane contact site	0.062	0.0453328	0.430428	2	Cellular Component	GRAMD1C;ATG14
GO:0030038 contractile actin filament bundle assembly	0.041	0.0454698	0.324921	3	Biological Process	FERMT2;ELN;LIMK1
GO:0043149 stress fiber assembly	0.041	0.0454698	0.324921	3	Biological Process	FERMT2;ELN;LIMK1
GO:0110053 regulation of actin filament organization	0.028	0.0458558	0.324921	5	Biological Process	CAPZA3;FERMT2;GMFB;ELN;LIMK1
GO:0006110 regulation of glycolytic process	0.062	0.0462245	0.324921	2	Biological Process	ZBTB20;GPR50
GO:0009948 anterior/posterior axis specification	0.062	0.0462245	0.324921	2	Biological Process	BMP4;EPB41L5
GO:0032008 positive regulation of TOR signaling	0.062	0.0462245	0.324921	2	Biological Process	GPR137C;KLHL22
GO:0060412 ventricular septum morphogenesis	0.062	0.0462245	0.324921	2	Biological Process	BMP4;SAV1
GO:0090303 positive regulation of wound healing	0.062	0.0462245	0.324921	2	Biological Process	FERMT2;CLDN3
GO:0004601 peroxidase activity	0.059	0.046731	0.233314	2	Molecular Function	TXNRD1;EPX
GO:0050840 extracellular matrix binding	0.059	0.046731	0.233314	2	Molecular Function	LGALS3;ELN
GO:0071949 FAD binding	0.059	0.046731	0.233314	2	Molecular Function	TXNRD1;ERO1A
GO:0009057 macromolecule catabolic process	0.017	0.0477499	0.324921	15	Biological Process	UBE2D1;MTM1;IDS;TIMP3;FBXO7;PSMC6;SOCS4;SAMD4A;PYGL;STYX;CHEK2;ZNRF3;DERL3;KLHL22;RNF43
GO:1901888 regulation of cell junction assembly	0.031	0.0481944	0.324921	4	Biological Process	FERMT2;LRFN5;EPB41L5;CLDN3
GO:0050790 regulation of catalytic activity	0.017	0.0482559	0.324921	17	Biological Process	DRD3;DNAJC9;NUAK1;TBC1D8B;TIMP3;FBXO7;FERMT2;BMP4;ATG14;SOCS4;GCH1;RALB;RTRAF;MIF;HIP1;LIMK1;CLDN3
GO:0030162 regulation of proteolysis	0.021	0.0483	0.324921	8	Biological Process	RFX4;MTM1;TIMP3;PSMC6;SOCS4;STYX;HIP1;CLDN3
GO:0044088 regulation of vacuole organization	0.061	0.0488678	0.324921	2	Biological Process	MTM1;RALB
GO:0048546 digestive tract morphogenesis	0.061	0.0488678	0.324921	2	Biological Process	BMP4;EPB41L5
GO:0071677 positive regulation of mononuclear cell migration	0.061	0.0488678	0.324921	2	Biological Process	CD99L2;LGALS3
GO:0090342 regulation of cell aging	0.061	0.0488678	0.324921	2	Biological Process	NUAK1;MIF
GO:2000756 regulation of peptidyl-lysine acetylation	0.061	0.0488678	0.324921	2	Biological Process	SMARCB1;AUTS2
GO:2000772 regulation of cellular senescence	0.061	0.0488678	0.324921	2	Biological Process	NUAK1;MIF
GO:0031032 actomyosin structure organization	0.031	0.0493505	0.324921	4	Biological Process	FERMT2;EPB41L5;ELN;LIMK1
GO:0044257 cellular protein catabolic process	0.02	0.0495224	0.324921	10	Biological Process	UBE2D1;MTM1;FBXO7;PSMC6;SOCS4;STYX;ZNRF3;DERL3;KLHL22;RNF43
GO:0006470 protein dephosphorylation	0.027	0.0495384	0.324921	5	Biological Process	NUAK1;MTM1;CDKN3;STYX;MTMR4
GO:0010948 negative regulation of cell cycle process	0.027	0.0495384	0.324921	5	Biological Process	FBXO7;BMP4;CHEK2;SUSD2;KLHL22
GO:0010605 negative regulation of macromolecule metabolic process	0.015	0.0496735	0.324921	24	Biological Process	ZBTB20;CRY1;MTM1;APPL2;RNF128;AFF2;TIMP3;FBXO7;PWP1;BMP4;ATG14;SOCS4;SAMD4A;INHBB;RTRAF;STYX;TFCP2L1;TSN;SMARCB1;MIF;CRKL;LIMK1;SUPT4H1;CLDN3
GO:0001537 N-acetylgalactosamine 4-O-sulfotransferase activity	0.2	0.0499157	0.233314	1	Molecular Function	CHST11
GO:0002151 G-quadruplex RNA binding	0.2	0.0499157	0.233314	1	Molecular Function	AFF2
GO:0004791 thioredoxin-disulfide reductase activity	0.2	0.0499157	0.233314	1	Molecular Function	TXNRD1
GO:0004952 dopamine neurotransmitter receptor activity	0.2	0.0499157	0.233314	1	Molecular Function	DRD3
GO:0019865 immunoglobulin binding	0.2	0.0499157	0.233314	1	Molecular Function	LGALS3
GO:0032052 bile acid binding	0.2	0.0499157	0.233314	1	Molecular Function	PYGL
GO:0034481 chondroitin sulfotransferase activity	0.2	0.0499157	0.233314	1	Molecular Function	CHST11
GO:0034713 type I transforming growth factor beta receptor binding	0.2	0.0499157	0.233314	1	Molecular Function	FERMT2
GO:0036402 proteasome-activating activity	0.2	0.0499157	0.233314	1	Molecular Function	PSMC6
GO:0051766 inositol trisphosphate kinase activity	0.2	0.0499157	0.233314	1	Molecular Function	IPMK
GO:0070697 activin receptor binding	0.2	0.0499157	0.233314	1	Molecular Function	SAV1
GO:0120019 phosphatidylcholine transfer activity	0.2	0.0499157	0.233314	1	Molecular Function	PITPNB
